# Supplementary material for: Accurate density functional theory for noncovalent interactions in charged systems
Source: Sci Adv. 2026 Apr 22;12(17):eadz8521. doi: 10.1126/sciadv.adz8521 (PMC13101883; doi:10.1126/sciadv.adz8521)
Supplement: Supplementary file 2 — Data S1 to S4 [file sciadv.adz8521_data_s1_to_s4.zip]

Archive with 4 entries (4 files):
- adz8521_data_s1.csv
- adz8521_data_s2.tar
- adz8521_data_s3.tar
- adz8521_data_s4.xls
