# Supplementary material for: Accurate density functional theory for noncovalent interactions in charged systems
Source: Sci Adv. 2026 Apr 22;12(17):eadz8521. doi: 10.1126/sciadv.adz8521 (PMC13101883; doi:10.1126/sciadv.adz8521)
Supplement: Supplementary file 2 — Data S1 to S4 [file sciadv.adz8521_data_s1_to_s4.zip › adz8521_data_s1.csv]

smiles0	smiles1	charge0	charge1	natoms0	natoms1	system_id	group_orig	group_id	k_index	geom_id	subset	CCSDt_CBS	(r2SCAN+MBD)@HF	PBE0+MBD
[Mg+2]	c1ccccc1	2	0	1	12	16179	qm_opt_dimer	1316522	-3	34664756	earth	-106.56029	-109.268156	-114.8527716
O	[Ca+2]	0	2	3	1	12379	md_dimer	2189939	-1	54792926	earth	-57.09305	-57.25091078	-59.19296102
O	[Ca+2]	0	2	3	1	12379	md_dimer	2189995	0	54794491	earth	-53.80783	-53.8894746	-55.50191243
[K+]	c1cccnc1	1	0	1	11	16166	qm_opt_dimer	7534	-6	201280	alkali	1.2594	1.7051973659553257	-1.622417463
FCCF	[Na+]	0	1	8	1	15833	qm_opt_dimer	8190	6	215205	alkali	-19.64202	-19.7184925	-20.24560534
CC(O)C	[Na+]	0	1	12	1	14055	qm_opt_dimer	8394	-4	218686	alkali	-15.80763	-16.23735283	-18.10487343
S1CSCSC1	[Na+]	0	1	12	1	16055	qm_opt_dimer	12066	5	349552	alkali	-31.13477	-32.62508313	-34.30974908
CC(=O)N(C)C	[Na+]	0	1	15	1	13666	qm_opt_dimer	26252	4	628589	alkali	-34.33501	-34.70747597	-35.25258956
C1CSSC1	[Na+]	0	1	11	1	13165	qm_opt_dimer	45130	-5	1042781	alkali	-13.84443	-15.52444298	-18.22826309
C=C	[Na+]	0	1	6	1	13345	qm_opt_dimer	53547	-5	1242997	alkali	-5.04084	-5.82222388	-7.768777222
C1SCCS1	[Na+]	0	1	11	1	13215	qm_opt_dimer	61479	-8	1492597	alkali	11.41601	9.204073088200191	5.169863935833014
C1SCCS1	[Na+]	0	1	11	1	13215	qm_opt_dimer	61479	6	1492670	alkali	-18.4195	-19.53409218	-20.80586097
C1OCCO1	[K+]	0	1	11	1	13189	qm_opt_dimer	83382	-4	2030500	alkali	-8.6739	-7.677240853	-9.583292641
CCN	[Li+]	0	1	10	1	14609	qm_opt_dimer	98375	-5	2448444	alkali	-11.30373	-10.75031647	-15.27145841
CCCO	[Na+]	0	1	12	1	14394	qm_opt_dimer	111889	5	2809801	alkali	-23.42346	-23.90913817	-24.50895185
CC(Cl)Cl	[Na+]	0	1	8	1	13998	qm_opt_dimer	132467	-8	3432697	alkali	13.13322	12.378358267215502	9.722556617
CCCOC	[K+]	0	1	15	1	14373	qm_opt_dimer	135997	-6	3532017	alkali	6.0785	7.134193836395134	3.412951812
CCCOC	[Na+]	0	1	15	1	14374	qm_opt_dimer	169803	-4	4342693	alkali	-16.068	-16.54795493	-18.78286264
C#C	[K+]	0	1	4	1	12722	qm_opt_dimer	195243	-8	4941648	alkali	18.14917	19.32269855072209	16.675398318077548
C#C	[K+]	0	1	4	1	12722	qm_opt_dimer	195243	0	4941687	alkali	-9.24846	-9.566106935	-10.26784564
BrCCBr	[K+]	0	1	8	1	12631	qm_opt_dimer	247522	8	6062711	alkali	-13.58133	-14.095934	-14.52521958
OCCCCO	[K+]	0	1	16	1	15980	qm_opt_dimer	254665	-4	6217702	alkali	-27.64278	-27.00864762	-29.47899391
OCCCCO	[K+]	0	1	16	1	15980	qm_opt_dimer	254665	0	6217725	alkali	-36.4153	-36.20016732	-37.45712555
OCCCCO	[K+]	0	1	16	1	15980	qm_opt_dimer	254665	5	6217753	alkali	-31.30798	-31.33536154	-31.87920306
O1COCOC1	[Na+]	0	1	12	1	15936	qm_opt_dimer	267659	0	6559326	alkali	-29.65383	-30.2480327	-31.96292121
CC(=O)C	[Li+]	0	1	10	1	13633	qm_opt_dimer	292244	-4	7156062	alkali	-17.5538	-17.35519178	-21.34417111
CC(=O)C	[Li+]	0	1	10	1	13633	qm_opt_dimer	292244	-3	7156070	alkali	-32.87824	-32.86319303	-36.34808732
CNC=O	[Na+]	0	1	9	1	15197	qm_opt_dimer	300798	-5	7347049	alkali	-1.39876	-0.897682058	-2.833709657
Oc1ccccc1	[Li+]	0	1	13	1	16028	qm_opt_dimer	317113	-6	7803105	alkali	-12.85749	-14.53909504	-23.03354725
CC	[Na+]	0	1	8	1	14981	qm_opt_dimer	357884	-5	8927581	alkali	0.47348	-0.185735313	-1.942903078
[Li+]	c1ccccc1	1	0	1	12	16176	qm_opt_dimer	380250	4	9456324	alkali	-33.97097	-34.54141312	-38.11352811
C1CCCCC1	[Li+]	0	1	18	1	12904	qm_opt_dimer	407809	6	10144082	alkali	-15.08943	-15.80245749	-17.99085864
[Na+]	c1cccnc1	1	0	1	11	16191	qm_opt_dimer	426898	-4	10684335	alkali	-19.55619	-19.74777424	-22.27031394
CSC	[Na+]	0	1	9	1	15547	qm_opt_dimer	446313	-5	11107694	alkali	-6.98842	-7.444680235	-9.312014429
Cc1cnc[nH]1	[Na+]	0	1	12	1	15768	qm_opt_dimer	461173	-5	11418508	alkali	-12.06776	-12.23397578	-15.14835244
[Cl-]	[K+]	-1	1	1	1	16115	qm_opt_dimer	467551	3	11590705	alkali	-113.71109	-112.7344774	-114.1301555
O=CN(C)C	[K+]	0	1	12	1	15944	qm_opt_dimer	481981	0	11918527	alkali	-30.28413	-29.84092807	-30.69140048
[Cl-]	[Na+]	-1	1	1	1	16120	qm_opt_dimer	487647	-3	12093226	alkali	-122.77425	-121.8527706	-123.995306
[H][H]	[K+]	0	1	2	1	16139	qm_opt_dimer	488059	10	12100762	alkali	-1.00758	-0.96881296	-1.077705582
CCCC	[Na+]	0	1	14	1	14338	qm_opt_dimer	518905	8	12900212	alkali	-8.08785	-8.865388487	-9.403641345
C1CCCCC1	[Na+]	0	1	18	1	12907	qm_opt_dimer	525443	-5	13077464	alkali	-2.92164	-4.534295043	-7.41321039
C1CCCCC1	[Na+]	0	1	18	1	12907	qm_opt_dimer	525443	0	13077507	alkali	-11.47994	-12.89137059	-14.71854591
OC1CCCC1	[Na+]	0	1	16	1	15954	qm_opt_dimer	526466	5	13116794	alkali	-23.66886	-24.46423982	-25.22894042
C1CCSSC1	[Na+]	0	1	14	1	13140	qm_opt_dimer	543561	7	13552617	alkali	-16.98562	-17.93294084	-18.50770755
OC1CCCCC1	[Na+]	0	1	19	1	15963	qm_opt_dimer	613517	-5	15233026	alkali	-5.78701	-6.615459917	-9.025938589
CC(=O)C	[Na+]	0	1	10	1	13636	qm_opt_dimer	628346	0	15524108	alkali	-32.38227	-33.21177718	-34.10538221
C1CCCS1	[Na+]	0	1	13	1	13040	qm_opt_dimer	694038	-4	17041469	alkali	-14.83318	-15.90777807	-17.60454177
C1CCCNC1	[Na+]	0	1	17	1	12965	qm_opt_dimer	748779	-6	18509897	alkali	-0.06124	-1.513318622	-5.810992696
C1CCCNC1	[Na+]	0	1	17	1	12965	qm_opt_dimer	748779	0	18509928	alkali	-30.48746	-31.51362434	-33.78190245
C1CCCNC1	[Na+]	0	1	17	1	12965	qm_opt_dimer	748779	5	18509958	alkali	-25.27784	-25.89971514	-27.13668437
COP(=O)(O)O	[K+]	0	1	11	1	15397	qm_opt_dimer	791383	-6	19411927	alkali	8.13669	9.083557985681267	6.218941656980892
CC=CC	[Na+]	0	1	12	1	14101	qm_opt_dimer	794215	-5	19478188	alkali	-5.21571	-6.96594675	-9.591039431
CCS	[Li+]	0	1	9	1	14906	qm_opt_dimer	840759	5	20595161	alkali	-24.17351	-24.42787804	-26.11849199
OC=O	[Na+]	0	1	5	1	15972	qm_opt_dimer	841234	-5	20612919	alkali	-1.19701	-1.02467052	-2.764428372
CCF	[K+]	0	1	8	1	14462	qm_opt_dimer	849901	-4	20873757	alkali	-8.52523	-7.352226512	-8.362771444
CNC(=O)C	[Na+]	0	1	12	1	15107	qm_opt_dimer	853249	4	20990365	alkali	-33.65435	-34.16403665	-34.71017222
[K+]	c1ccncn1	1	0	1	10	16167	qm_opt_dimer	856297	0	21089950	alkali	-19.09101	-18.65218017	-19.96100478
OC=O	[K+]	0	1	5	1	15971	qm_opt_dimer	858199	6	21147274	alkali	-18.22259	-18.36675956	-18.7047348
Clc1ccccc1	[K+]	0	1	12	1	15807	qm_opt_dimer	878669	-7	21706455	alkali	13.21651	13.08174354099116	7.738266534534752
Clc1ccccc1	[K+]	0	1	12	1	15807	qm_opt_dimer	878669	-5	21706461	alkali	-4.38162	-5.073767575	-9.139486166
Fc1ccccc1	[Na+]	0	1	12	1	15863	qm_opt_dimer	895161	-5	22175592	alkali	-8.50831	-11.12704868	-14.263965
C1CCCSC1	[Na+]	0	1	16	1	13065	qm_opt_dimer	899150	-4	22328865	alkali	-14.47006	-15.54738405	-17.26535974
C1CCCSC1	[Na+]	0	1	16	1	13065	qm_opt_dimer	899150	6	22328931	alkali	-17.12361	-18.07185209	-18.39308447
OCCCO	[Na+]	0	1	13	1	15990	qm_opt_dimer	903524	-3	22454236	alkali	-25.99665	-26.0658308	-27.40309533
Oc1ccccc1	[Na+]	0	1	13	1	16031	qm_opt_dimer	907663	-4	22556954	alkali	-10.75814	-10.9904997	-12.47203033
Oc1ccccc1	[Na+]	0	1	13	1	16031	qm_opt_dimer	907663	0	22556982	alkali	-22.76793	-23.14404441	-23.93751824
CC(=O)O	[Na+]	0	1	8	1	13908	qm_opt_dimer	923137	-5	22967141	alkali	2.31763	2.2232931150998136	0.3342052900989154
CCSSC	[Na+]	0	1	13	1	14803	qm_opt_dimer	926894	-5	23097323	alkali	-13.08975	-14.69584057	-16.75823025
Cc1cnc[nH]1	[K+]	0	1	12	1	15767	qm_opt_dimer	930528	0	23181583	alkali	-29.44768	-29.23668156	-30.52491111
Cc1cnc[nH]1	[K+]	0	1	12	1	15767	qm_opt_dimer	930528	6	23181614	alkali	-23.9459	-23.93028952	-24.38941771
FCF	[Na+]	0	1	5	1	15843	qm_opt_dimer	957987	-5	23819525	alkali	-5.73463	-5.465259315	-5.895259179
Clc1ccc(cc1)Cl	[Na+]	0	1	12	1	15798	qm_opt_dimer	961950	-7	23940990	alkali	18.65654	17.93188269	16.50937463154178
Clc1ccc(cc1)Cl	[Na+]	0	1	12	1	15798	qm_opt_dimer	961950	-5	23941010	alkali	-0.038	-0.894907386	-1.669384415
C#N	[Na+]	0	1	3	1	12748	qm_opt_dimer	990747	0	24676427	alkali	-26.04488	-26.00819182	-26.88892357
COC(=O)C	[Na+]	0	1	11	1	15260	qm_opt_dimer	995349	-5	24794150	alkali	2.018	2.001838775088415	-0.109310172
OCCCO	[K+]	0	1	13	1	15989	qm_opt_dimer	1017700	0	25403911	alkali	-25.46043	-25.12406027	-25.98337286
C1CCSSC1	[K+]	0	1	14	1	13139	qm_opt_dimer	1024241	9	25536425	alkali	-12.51575	-13.02738214	-13.27275963
[F-]	[Na+]	-1	1	1	1	16134	qm_opt_dimer	1027026	-2	25559666	alkali	-148.25426	-147.7230024	-148.3615195
[F-]	[Na+]	-1	1	1	1	16134	qm_opt_dimer	1027026	0	25559671	alkali	-154.24533	-153.9920778	-154.5305331
C=O	[Na+]	0	1	4	1	13377	qm_opt_dimer	1029717	0	25595375	alkali	-25.4706	-25.54359131	-26.31368786
C1SCCS1	[K+]	0	1	11	1	13214	qm_opt_dimer	1031637	0	25659729	alkali	-17.02992	-17.73128265	-19.62892781
Fc1ccc(cc1)F	[K+]	0	1	12	1	15852	qm_opt_dimer	1316441	10	34662539	alkali	-6.50412	-6.432315497	-6.498617332
NC=O	[K+]	0	1	6	1	15917	qm_opt_dimer	1316451	-5	34662790	alkali	-6.70827	-5.377304582	-7.839452345
O1CCOCC1	[Na+]	0	1	14	1	15927	qm_opt_dimer	1316453	-5	34662835	alkali	2.95932	2.9063151519467008	0.6364026442320041
CNC=O	[K+]	0	1	9	1	15196	qm_opt_dimer	2162719	0	54145390	alkali	-29.33382	-28.9535595	-29.80766179
SS	[Na+]	0	1	4	1	16063	qm_opt_dimer	2162976	-8	54152677	alkali	19.31822	18.65275192812512	16.57196448185405
SS	[Na+]	0	1	4	1	16063	qm_opt_dimer	2162976	-5	54152674	alkali	-6.95522	-7.802794118	-9.284265869
O	[Li+]	0	1	3	1	12387	md_dimer	2185997	-2	54683890	alkali	-34.00948	-33.33440983	-35.13073454
O	[Li+]	0	1	3	1	12387	md_dimer	2186008	-1	54684167	alkali	-34.67436	-34.11073022	-35.7597969
O	[Na+]	0	1	3	1	12390	md_dimer	2186146	-2	54687793	alkali	-23.77831	-23.92039975	-24.43924846
O	[Na+]	0	1	3	1	12390	md_dimer	2186147	0	54687822	alkali	-17.30166	-17.60115373	-17.89713481
O	[Na+]	0	1	3	1	12390	md_dimer	2186165	-4	54688280	alkali	-24.03691	-24.14578601	-24.69405211
O	[Na+]	0	1	3	1	12390	md_dimer	2186251	-3	54690573	alkali	-20.02978	-20.26860928	-20.71851963
O	[Na+]	0	1	3	1	12390	md_dimer	2186309	-2	54692134	alkali	-22.5579	-22.73663877	-23.2317904
O	[Li+]	0	1	3	1	12387	md_dimer	2186336	0	54692817	alkali	-30.34108	-30.07780354	-31.26823911
O	[Li+]	0	1	3	1	12387	md_dimer	2186403	-6	54694595	alkali	-29.90795	-29.22481475	-31.00592325
O	[K+]	0	1	3	1	12385	md_dimer	2187088	-3	54713538	alkali	-17.5973	-17.29614008	-17.81018743
O	[K+]	0	1	3	1	12385	md_dimer	2187118	-3	54714372	alkali	-17.03332	-16.72280093	-17.26685492
[Br-]	[K+]	-1	1	1	1	16100	qm_opt_dimer	2517656	-5	63988884	alkali	-89.14432	-84.87759762	-88.43009642
[K+]	[Kr]	1	0	1	1	16158	qm_opt_dimer	2517920	-5	63996583	alkali	0.20204	1.1100815273469902	0.2292703804263647
C1CCCS1	COC	0	0	13	9	13032	qm_opt_dimer	22652	-4	545553	neutral	-0.49754	1.061652754380316	0.1830102365133195
CC=O	CCO	0	0	7	9	14131	qm_opt_dimer	33882	9	757620	neutral	-3.33845	-3.246436802	-3.487149491
CSSC	S	0	0	10	3	15563	qm_opt_dimer	60036	-7	1436565	neutral	8.27044	8.910759982727848	7.452530506177334
C=C	c1ccc[nH]1	0	0	6	10	13352	qm_opt_dimer	61735	-6	1502229	neutral	4.78404	4.503362475595436	3.790187247566805
CCCC	CS	0	0	14	6	14291	qm_opt_dimer	68553	1	1641707	neutral	-2.26084	-1.767098638	-2.224815745
CC(=O)N	CSC	0	0	9	9	13731	qm_opt_dimer	100002	0	2488665	neutral	-7.57958	-6.955547944	-7.927068928
COC	COP(=O)(OC)OC	0	0	9	17	15318	qm_opt_dimer	100230	1	2497432	neutral	-4.42509	-3.793994832	-4.273134625
CCOCC	CSC	0	0	15	9	14637	qm_opt_dimer	101004	1	2527768	neutral	-4.19925	-3.533999207	-4.110055109
CCCC	COC(=O)C	0	0	14	11	14275	qm_opt_dimer	101356	-6	2542742	neutral	5.83669	7.684775139120652	6.745204056209863
CCCC	COC(=O)C	0	0	14	11	14275	qm_opt_dimer	101356	-4	2542760	neutral	0.00792	1.2540775657226968	0.6706800471477647
CC(=O)N	CNC	0	0	9	10	13716	qm_opt_dimer	102234	10	2577468	neutral	-4.4593	-4.180948532	-4.525174257
CNC=O	O	0	0	9	3	15188	md_dimer	103368	1	2620516	neutral	-6.85749	-6.627443887	-7.012718414
C1CCCCC1	SS	0	0	18	4	12892	qm_opt_dimer	104760	1	2651351	neutral	-2.89829	-2.268624249	-2.661528521
CCN	Clc1ccc(cc1)Cl	0	0	10	12	14574	qm_opt_dimer	111057	-6	2779579	neutral	9.37302	11.44247523689098	10.38844945649824
C1CCCS1	[Ar]	0	0	13	1	13037	qm_opt_dimer	113118	10	2849563	neutral	-0.47721	-0.401361556	-0.47326196
C=O	CCCC	0	0	4	14	13363	qm_opt_dimer	113555	-6	2859532	neutral	3.60701	4.375811646431453	3.740365156965561
CNCC	O	0	0	13	3	15203	md_dimer	113794	0	2869756	neutral	0.04403	0.2579257499059488	0.009879488
C1CCCC1	CC(=O)O	0	0	15	8	12759	qm_opt_dimer	114651	-6	2895690	neutral	5.54888	7.195016416411285	6.605489328772556
CC#N	c1ccccc1	0	0	6	12	13472	qm_opt_dimer	120056	-6	3013878	neutral	6.14658	6.767073921125858	6.630982385379519
CCF	CCF	0	0	8	8	11151	qm_opt_dimer	139009	0	3644446	neutral	-3.17737	-2.717126807	-2.849265195
CNC=O	CNC=O	0	0	9	9	11185	md_dimer	146512	0	3831072	neutral	-0.63162	-0.338567701	-0.727604304
CNC=O	CNC=O	0	0	9	9	11185	md_dimer	146645	0	3833360	neutral	-1.55762	-1.305923955	-1.584752788
CSSC	CSSC	0	0	10	10	11202	qm_opt_dimer	149499	-4	3881501	neutral	-0.41426	1.836939507002136	0.9595509891347724
COC	Cc1ccccc1	0	0	9	15	15334	qm_opt_dimer	155798	-6	4023398	neutral	5.66983	7.0350940672790845	6.595547082065893
CS	CSSC	0	0	6	10	15642	qm_opt_dimer	164064	11	4210158	neutral	-1.89535	-1.691980047	-1.859904806
CCS	CN(C)C	0	0	9	13	14837	qm_opt_dimer	164381	-7	4216856	neutral	12.06377	11.484534374733547	10.72163762025351
COCOC	O	0	0	13	3	15296	qm_opt_dimer	169551	-4	4333294	neutral	-0.57767	-0.259287224	-1.12329344
CC(=C)C	CCN	0	0	12	10	13504	qm_opt_dimer	189205	1	4761974	neutral	-3.62255	-3.575400301	-3.758354975
OCCO	OCCO	0	0	10	10	11234	qm_opt_dimer	191266	9	4805313	neutral	-5.26041	-5.072135796	-5.378669317
CCCC	CCN(C)C	0	0	14	16	14254	qm_opt_dimer	192176	10	4839256	neutral	-1.77744	-1.584369887	-1.795762099
CC(=O)O	OCCO	0	0	8	10	13888	qm_opt_dimer	195798	7	4952565	neutral	-8.46687	-8.235627476	-8.76641739
CCN	O	0	0	10	3	14525	md_dimer	201293	-2	5073793	neutral	-6.46001	-6.230274647	-7.013874925
C1CCCCC1	c1ccncn1	0	0	18	10	12917	qm_opt_dimer	210493	2	5244322	neutral	-3.14336	-2.936040554	-2.834314306
COC	S	0	0	9	3	15312	qm_opt_dimer	219300	-5	5422809	neutral	0.7747	1.712603910700954	1.1560563940165425
CCCl	COC	0	0	8	9	14415	qm_opt_dimer	238768	-4	5894418	neutral	-0.43101	0.8265559007684082	-0.065982125
CC=C(C)C	CCS	0	0	15	9	14069	qm_opt_dimer	241229	-6	5952032	neutral	7.28831	9.253829497	7.934343489787559
CCCC	CSCSC	0	0	14	13	14287	qm_opt_dimer	254881	-4	6222890	neutral	-0.28976	1.0894582622280398	0.2081141544010707
CC#CC	CCCC	0	0	10	14	13409	qm_opt_dimer	255403	-4	6235635	neutral	0.29188	1.3751751091311082	0.8703005342882397
CCC	O	0	0	11	3	14429	md_dimer	259402	0	6379698	neutral	-0.98484	-0.93713255	-1.148590473
CSC	Fc1ccccc1	0	0	9	12	15514	qm_opt_dimer	263000	2	6459283	neutral	-3.77804	-3.585827385	-3.423601671
COC	FCCF	0	0	9	8	15340	qm_opt_dimer	271351	0	6646780	neutral	-4.03603	-3.365968214	-3.660286568
CCO	CNC	0	0	9	10	14677	qm_opt_dimer	274740	9	6698716	neutral	-4.11443	-3.877800723	-4.20749631
C=C	C=C	0	0	6	6	11079	qm_opt_dimer	277876	-4	6768965	neutral	0.02986	0.5208017268669507	0.1485259063338118
C1CCCC1	COC	0	0	15	9	12766	qm_opt_dimer	279232	-4	6811578	neutral	-0.12009	1.2481241921448447	0.6266937001360389
CC(=O)O	CC(F)F	0	0	8	8	13805	qm_opt_dimer	287754	-7	7023039	neutral	16.90061	17.74324159076149	16.502360898156766
CCCC	CCCC	0	0	14	14	11136	qm_opt_dimer	291337	1	7123522	neutral	-2.91496	-2.45812141	-3.041704273
CCCC	CCCC	0	0	14	14	11136	qm_opt_dimer	291337	9	7123576	neutral	-1.52613	-1.308022338	-1.583295693
CC	[Ar]	0	0	8	1	14978	qm_opt_dimer	306669	-4	7522196	neutral	0.11248	0.6618036571747692	0.5735375878423965
CCO	Fc1ccccc1	0	0	9	12	14711	qm_opt_dimer	309245	11	7618785	neutral	-1.98973	-2.023571829	-2.079212783
c1ccccc1	c1ccncn1	0	0	12	10	16226	qm_opt_dimer	324132	-3	8057252	neutral	0.05918	0.4620318315178884	1.5507069800533575
CNC(=O)C	CSCSC	0	0	12	13	15055	qm_opt_dimer	325366	-7	8105024	neutral	13.54423	16.40070008995141	14.883316256009042
CNCC	CNCC	0	0	13	13	11186	md_dimer	325956	0	8131773	neutral	0.02011	0.5568850225049804	-0.096974855
C1CCCN1	COC	0	0	14	9	12932	qm_opt_dimer	326723	-4	8161054	neutral	-0.17603	0.6996260296292469	0.011831938
C1CSSC1	CSC	0	0	11	9	13158	qm_opt_dimer	342767	11	8566736	neutral	-2.7341	-2.480145113	-2.738650438
CCN	CSS	0	0	10	7	14562	qm_opt_dimer	344215	1	8628812	neutral	-5.87086	-5.207210906	-6.099778208
C1CCCCC1	CSCC	0	0	18	12	12856	qm_opt_dimer	347030	1	8701733	neutral	-3.39889	-2.773731965	-3.395409549
CC(F)F	c1ncc[nH]1	0	0	8	9	14022	qm_opt_dimer	352109	-7	8790945	neutral	10.00279	11.374629959550122	11.557733001301012
C1CCCNC1	c1ccccc1	0	0	17	12	12968	qm_opt_dimer	358421	1	8947288	neutral	-4.44018	-4.495827922	-4.175743875
O	S	0	0	3	3	12361	qm_opt_dimer	369525	-7	9202116	neutral	7.70598	7.275120704437069	6.074577590012103
[He]	c1ncc[nH]1	0	0	1	9	16151	qm_opt_dimer	380694	-4	9473029	neutral	0.06046	0.3513199228717192	0.067854546
CC#C	CC(=O)O	0	0	7	8	13431	qm_opt_dimer	383975	-5	9578574	neutral	1.62664	1.534849370894134	0.6718916388526548
CCS	CCSCC	0	0	9	15	14829	qm_opt_dimer	384085	11	9582987	neutral	-2.38135	-2.15965941	-2.387354796
CN	[Ar]	0	0	7	1	15243	qm_opt_dimer	396683	1	9952564	neutral	-0.67631	-0.47831544	-0.555305199
CCCCC	[Ar]	0	0	17	1	14236	qm_opt_dimer	406329	-6	10107896	neutral	2.5563	3.613738845059928	3.4215299057945883
COC=O	c1ncc[nH]1	0	0	8	9	15278	qm_opt_dimer	413232	10	10327377	neutral	-3.37549	-3.301174992	-3.45883499
O=CN(C)C	Oc1ccccc1	0	0	12	13	15941	qm_opt_dimer	424934	-7	10642143	neutral	22.06802	21.764486416694496	19.89279441991613
C1CCCCC1	ClCCl	0	0	18	5	12871	qm_opt_dimer	428467	-4	10707561	neutral	0.47394	2.0385454108847934	1.1660426780236608
CSSC	OC1CCCC1	0	0	10	16	15588	qm_opt_dimer	432593	-5	10767503	neutral	1.49588	3.015624362376915	1.073360701243609
CNC=O	[Ar]	0	0	9	1	15194	qm_opt_dimer	440264	8	10939070	neutral	-0.52004	-0.458432529	-0.504671686
CCCOC	Oc1ccccc1	0	0	15	13	14370	qm_opt_dimer	441910	10	10982097	neutral	-4.62028	-4.385328629	-4.645347758
CCN	OCCCO	0	0	10	13	14591	qm_opt_dimer	453248	0	11258488	neutral	-10.19955	-9.831638597	-11.07274411
CCCCC	CCS	0	0	17	9	14228	qm_opt_dimer	456099	-6	11315650	neutral	5.62387	7.6209262774649105	5.965289069710291
COC	Fc1ccccc1	0	0	9	12	15343	qm_opt_dimer	458075	11	11362301	neutral	-1.54556	-1.525568058	-1.527398517
CCCCC	Oc1ccccc1	0	0	17	13	14235	qm_opt_dimer	461500	1	11426560	neutral	-4.71962	-4.663533475	-4.393149726
CCN	CCN	0	0	10	10	11162	md_dimer	462891	0	11470199	neutral	4.11176	4.423369846872403	3.6664219304885393
O	SS	0	0	3	4	12375	md_dimer	463875	0	11492516	neutral	0.30851	0.4203082011516099	0.2451199983003662
C#N	[Ar]	0	0	3	1	12745	qm_opt_dimer	466374	-5	11550621	neutral	1.15218	1.649904774011007	1.0868234174515328
CSS	O	0	0	7	3	15627	md_dimer	470398	0	11681747	neutral	-0.07455	0.1128668051465473	-0.113915298
CC(=O)O	CSCSC	0	0	8	13	13854	qm_opt_dimer	483187	9	11963142	neutral	-4.45647	-4.290366877	-4.646939543
CC(=C(C)C)C	c1ccccc1	0	0	18	12	13496	qm_opt_dimer	484261	-3	12003789	neutral	-0.10589	0.3431173479313836	1.1879061564227893
C1CCCCC1	CC=C(C)C	0	0	18	15	12813	qm_opt_dimer	488167	10	12102609	neutral	-1.98951	-1.862308983	-2.030136169
COC	[H][H]	0	0	9	2	15370	qm_opt_dimer	512741	0	12681606	neutral	-1.09615	-0.707364175	-1.110457233
CC(=O)N	COC	0	0	9	9	13722	qm_opt_dimer	514375	-7	12744864	neutral	18.18981	19.051002807888963	17.635229910072805
CC(=C)C	[Ar]	0	0	12	1	13514	qm_opt_dimer	515545	10	12780606	neutral	-0.44367	-0.396245692	-0.446248087
CC(=O)C	CCCOC	0	0	10	15	13544	qm_opt_dimer	523553	-6	13014009	neutral	7.11894	9.509290958349442	8.429656724662578
C=C	CC(=O)O	0	0	6	8	13234	qm_opt_dimer	525395	-7	13075681	neutral	8.24515	8.061428873	7.212911522333927
OC1CCCCC1	c1ncc[nH]1	0	0	19	9	15967	qm_opt_dimer	544671	-6	13574523	neutral	11.61086	11.19391275628288	9.870502336622003
CSSC	c1cccnc1	0	0	10	11	15622	qm_opt_dimer	556056	12	13829752	neutral	-2.17606	-2.096542754	-2.100885141
COC	Clc1ccccc1	0	0	9	12	15339	qm_opt_dimer	556657	-4	13843851	neutral	0.86166	1.9121500942313776	1.856987114059509
CC(=O)C	CCO	0	0	10	9	13554	qm_opt_dimer	557890	9	13893600	neutral	-3.59336	-3.446673689	-3.738908998
CCN	O1COCOC1	0	0	10	12	14585	qm_opt_dimer	559803	-6	13975728	neutral	8.32006	10.050914196945566	8.663085555
C1CCCSC1	CCS	0	0	16	9	13054	qm_opt_dimer	570276	1	14196431	neutral	-4.49179	-3.899567658	-4.458913707
CCN	CO	0	0	10	6	14557	qm_opt_dimer	587102	0	14586610	neutral	-8.19845	-7.946151943	-8.890039382
OC1CCCC1	OC1CCCC1	0	0	16	16	11229	qm_opt_dimer	587176	10	14587920	neutral	-3.868	-3.620983416	-3.913110576
CN(C)C	CN(C)C	0	0	13	13	11182	md_dimer	587293	0	14589895	neutral	-0.54678	-0.040998558	-0.677055089
C=C	CN	0	0	6	7	13277	qm_opt_dimer	589251	0	14636266	neutral	-2.12832	-1.75139324	-2.214001516
CC(C)(C)C	O	0	0	17	3	13942	md_dimer	593005	0	14744665	neutral	-0.7869	-0.638936429	-0.988223408
COCOC	CSSC	0	0	13	10	15298	qm_opt_dimer	593425	-7	14760191	neutral	7.95492	9.744688606061544	7.836616144622406
CCCC	CN(C)C	0	0	14	13	14268	qm_opt_dimer	606555	1	15081001	neutral	-3.09285	-2.719131502	-2.996483082
O	O	0	0	3	3	11056	md_dimer	640705	-1	15814345	neutral	-3.55554	-3.414256658	-3.630302193
CCO	OC1CCCCC1	0	0	9	19	14720	qm_opt_dimer	643491	0	15860532	neutral	-7.1582	-6.673959367	-7.468006013
CC(O)C	O	0	0	12	3	14040	md_dimer	645971	1	15954520	neutral	-3.61581	-3.353951461	-3.636925064
CC	CC(=O)O	0	0	8	8	14966	qm_opt_dimer	652458	1	16156756	neutral	-2.01318	-1.802343059	-1.866953693
CC	CC(=O)O	0	0	8	8	14966	qm_opt_dimer	652458	9	16156817	neutral	-0.98311	-0.899721643	-1.0118162
CCS	CSS	0	0	9	7	14859	qm_opt_dimer	658543	-4	16280858	neutral	-1.07841	-0.074371789	-1.344547272
C=C	COCC	0	0	6	12	13280	qm_opt_dimer	666714	9	16430903	neutral	-1.30043	-1.188795047	-1.36252686
CCCC	n1ccncc1	0	0	14	10	14350	qm_opt_dimer	673705	10	16539490	neutral	-1.75825	-1.728613491	-1.704742999
COC	[Ne]	0	0	9	1	15379	qm_opt_dimer	681950	10	16720726	neutral	-0.13591	-0.13077826	-0.165560244
CCS	Oc1ccccc1	0	0	9	13	14891	qm_opt_dimer	684356	1	16793293	neutral	-6.36575	-5.979813531	-6.742339209
CC(=O)N	c1ncc[nH]1	0	0	9	9	13795	qm_opt_dimer	687065	-4	16893912	neutral	-2.41349	-2.442926984	-3.608201787
CC(=O)N	CSSC	0	0	9	10	13732	qm_opt_dimer	693571	11	17030926	neutral	-3.45454	-3.309551842	-3.554696926
C#C	Oc1ccccc1	0	0	4	13	12719	qm_opt_dimer	699867	-4	17210627	neutral	-0.7407	-0.660788213	-1.59028206
COC	O	0	0	9	3	15311	md_dimer	702443	0	17308341	neutral	-3.01237	-2.585986599	-2.917082518
CC(C)(C)C	CSSC	0	0	17	10	13951	qm_opt_dimer	709308	-4	17473672	neutral	0.10444	1.5013096563413506	0.3995112800985563
CC(=O)O	CCSCC	0	0	8	15	13826	qm_opt_dimer	718472	-5	17720325	neutral	1.7804	1.688036371706175	0.1335333581700144
Oc1ccccc1	c1ccc[nH]1	0	0	13	10	16038	qm_opt_dimer	721234	-7	17764417	neutral	14.8052	15.973481148967045	14.669441815027822
CCO	CNC(=O)C	0	0	9	12	14673	qm_opt_dimer	725450	-4	17884524	neutral	-1.90308	-1.66854176	-2.924631568
CC(=O)O	Fc1ccc(cc1)F	0	0	8	12	13873	qm_opt_dimer	726494	-5	17910066	neutral	0.9318	1.9399272868247004	0.5210207591239291
C1CCSCS1	CCO	0	0	14	9	13103	qm_opt_dimer	734630	11	18068152	neutral	-3.16674	-3.002730345	-3.23789427
CCN	CSCSC	0	0	10	13	14559	qm_opt_dimer	735455	10	18099920	neutral	-2.27694	-2.064476587	-2.269165613
CCCC	CO	0	0	14	6	14285	qm_opt_dimer	758870	-7	18699638	neutral	5.70711	6.628011921224195	5.5037695021189394
CCCOC	CNC(=O)C	0	0	15	12	14364	qm_opt_dimer	764398	10	18809977	neutral	-3.62749	-3.395581352	-3.650204071
CC(Cl)Cl	c1ccccc1	0	0	8	12	14001	qm_opt_dimer	765512	2	18841153	neutral	-4.89143	-4.804246039	-4.60319535
C1CCCOC1	c1ncc[nH]1	0	0	16	9	13019	qm_opt_dimer	766241	-4	18857117	neutral	-0.74729	-0.438532884	-1.6779904
CSC	c1ccc[nH]1	0	0	9	10	15554	qm_opt_dimer	771406	-4	18998646	neutral	-0.38343	-0.051002382	-1.049206285
OC=O	c1ncc[nH]1	0	0	5	9	15976	qm_opt_dimer	773155	-6	19043224	neutral	14.01597	13.828856220470565	11.52424134308174
CC(=O)O	ClCCCl	0	0	8	8	13867	qm_opt_dimer	795637	-4	19518024	neutral	-1.25893	-0.390970248	-1.361685366
Oc1ccccc1	c1ccncn1	0	0	13	10	16041	qm_opt_dimer	798493	-7	19624860	neutral	23.34282	23.553924133994222	21.30445405503393
C1SCCS1	CC(=O)O	0	0	11	8	13200	qm_opt_dimer	798538	10	19626891	neutral	-4.0741	-3.950837769	-4.249558636
c1ccccc1	c1ccccc1	0	0	12	12	11248	qm_opt_dimer	808968	-3	19799869	neutral	-0.42374	0.051597635	0.012495568
CSCC	CSCC	0	0	12	12	11198	qm_opt_dimer	809853	-7	19820692	neutral	13.58975	16.794526149431004	14.501143949489029
OC=O	OC=O	0	0	5	5	11231	qm_opt_dimer	814198	-6	19925056	neutral	12.2853	11.124607171967137	8.707130184793415
CCCC	COCC	0	0	14	12	14277	qm_opt_dimer	822719	-4	20110648	neutral	-0.27278	0.9318019483751856	0.2089210794569291
CC(=O)O	[Ar]	0	0	8	1	13894	qm_opt_dimer	826600	1	20206987	neutral	-0.85105	-0.672571517	-0.611220502
CSC	CSCC	0	0	9	12	15495	qm_opt_dimer	848645	1	20826500	neutral	-4.61302	-3.888788129	-4.314179223
CSC	CSCC	0	0	9	12	15495	qm_opt_dimer	848645	10	20826542	neutral	-2.41029	-2.167217306	-2.384447811
C1CCCN1	CCN	0	0	14	10	12927	qm_opt_dimer	850045	-7	20879029	neutral	13.78498	14.868024663013497	12.758624463397505
CC(=O)O	Clc1ccccc1	0	0	8	12	13870	qm_opt_dimer	857704	-4	21125017	neutral	0.70263	1.6679710977564932	2.1822763788343336
CC(=O)O	Cc1ccccc1	0	0	8	15	13865	qm_opt_dimer	860276	-5	21236112	neutral	1.20356	1.7971801962692702	1.495528696
CC(=O)O	OC1CCCC1	0	0	8	16	13883	qm_opt_dimer	867592	0	21434596	neutral	-11.87274	-11.52938731	-12.62234838
CC#N	[Ar]	0	0	6	1	13466	qm_opt_dimer	868938	10	21484121	neutral	-0.30664	-0.286279512	-0.312340986
CC(=O)N	OC1CCCC1	0	0	9	16	13759	qm_opt_dimer	875083	0	21655999	neutral	-11.08403	-10.45774375	-11.48851199
CCCCC	O	0	0	17	3	14225	md_dimer	882676	0	21830874	neutral	-0.37682	-0.294700028	-0.657933613
CCO	c1ccccc1	0	0	9	12	14752	qm_opt_dimer	885184	11	21923645	neutral	-2.14141	-2.137602909	-2.201013869
ClCCCl	c1ncc[nH]1	0	0	8	9	15782	qm_opt_dimer	887739	1	21982245	neutral	-5.63779	-5.031408922	-4.957150722
C=C	CNC(=O)C	0	0	6	12	13272	qm_opt_dimer	891409	-4	22051493	neutral	-0.50965	-0.403572265	-1.091903257
C=C	S1CSCSC1	0	0	6	12	13329	qm_opt_dimer	899003	-6	22323332	neutral	4.52946	5.957702321981433	5.078980163829739
COP(=O)(OC)OC	c1ncc[nH]1	0	0	17	9	15414	qm_opt_dimer	900376	10	22374796	neutral	-4.88305	-4.816916886	-4.959214118
COCC	O	0	0	12	3	15280	md_dimer	900824	0	22391002	neutral	-0.04142	0.1545324198094271	-0.215350149
COP(=O)(O)O	c1ccccc1	0	0	11	12	15401	qm_opt_dimer	902683	-4	22434352	neutral	-0.86071	-0.772604983	-0.832888875
CNC(=O)C	O	0	0	12	3	15038	md_dimer	908867	2	22601598	neutral	-6.62269	-6.479815471	-6.93853895
CC(=O)O	CCSS	0	0	8	10	13829	qm_opt_dimer	910163	10	22648622	neutral	-4.11473	-3.887912266	-4.203676343
C1CCCC1	O	0	0	15	3	12754	md_dimer	918065	-1	22844461	neutral	-1.01028	-0.850903999	-1.029611566
CC(=O)C	CCN	0	0	10	10	13551	qm_opt_dimer	918754	1	22869847	neutral	-5.06409	-4.764873851	-4.743538957
C1CCCCC1	CNC	0	0	18	10	12845	qm_opt_dimer	930862	-4	23193298	neutral	-0.50724	0.5300538696946826	-0.521759534
CSSC	FCCF	0	0	10	8	15576	qm_opt_dimer	943080	-7	23492915	neutral	8.16455	9.755394518	8.520486583
C=C	COC(=O)C	0	0	6	11	13278	qm_opt_dimer	945202	-6	23544813	neutral	5.20008	6.241703505	5.739077605909681
CCCCCC	O	0	0	20	3	14205	md_dimer	948096	0	23586239	neutral	-1.19652	-1.099447822	-1.356922207
CCN	CCSCC	0	0	10	15	14531	qm_opt_dimer	955303	1	23762668	neutral	-4.77571	-4.287273885	-4.892194254
CC	CC	0	0	8	8	11179	qm_opt_dimer	961386	-4	23916196	neutral	-0.32933	0.3768576172948084	-0.115712641
CNC(=O)C	CNC(=O)C	0	0	12	12	11184	md_dimer	961799	0	23934649	neutral	-0.90898	-0.588426189	-0.988187933
O	O	0	0	3	3	11056	qm_opt_dimer	991082	9	24688625	neutral	-2.60153	-2.522456008	-2.707279861
O=CN(C)C	[Ar]	0	0	12	1	15942	qm_opt_dimer	995290	-6	24792009	neutral	3.26351	4.225821490252331	4.662662600668491
C1CSSC1	CC(=O)N	0	0	11	9	13149	qm_opt_dimer	996233	-5	24827601	neutral	0.37539	1.4589496843674108	-0.081071703
COP(=O)(O)O	CSSC	0	0	11	10	15393	qm_opt_dimer	998225	-5	24903591	neutral	1.49216	1.9874815723268489	0.2372315062504517
CC(=O)O	CC=O	0	0	8	7	13811	qm_opt_dimer	998942	-5	24928823	neutral	1.70585	1.5365741249076783	-0.057533967
CCCC	OCCO	0	0	14	10	14318	qm_opt_dimer	1009922	-6	25220004	neutral	4.33642	5.600360752392902	4.195345277051743
CCS	c1ccc2c(c1)[nH]cc2	0	0	9	16	14915	qm_opt_dimer	1018047	-4	25410808	neutral	1.2263	2.8766546843601724	2.455401485017564
CCCC	CCl	0	0	14	5	14265	qm_opt_dimer	1316164	-4	34654735	neutral	0.09228	1.337917727664045	0.7752787826471286
CCS	OC1CCCCC1	0	0	9	19	14885	qm_opt_dimer	1316294	-7	34658418	neutral	12.14112	13.09861134178429	10.672667756222154
CSSC	Fc1ccccc1	0	0	10	12	15579	qm_opt_dimer	1316383	12	34660941	neutral	-1.92004	-1.885195421	-1.856039661
CSC	O	0	0	9	3	15493	qm_opt_dimer	1335828	0	35078915	neutral	-5.44618	-5.348706936	-5.83812662
COP(=O)(OC)OC	O	0	0	17	3	15403	md_dimer	1975675	0	49374296	neutral	-5.65508	-5.557881409	-5.962289112
CCF	O	0	0	8	3	14449	md_dimer	1977419	0	49421817	neutral	0.16322	0.3327455485216519	0.1310263754004321
CC	c1ccccc1	0	0	8	12	14984	qm_opt_dimer	2162152	2	54129371	neutral	-2.27829	-2.305873239	-2.146134153
CCCO	CCN	0	0	12	10	14381	qm_opt_dimer	2162301	-4	54133659	neutral	-1.81743	-1.671768473	-3.046915897
CCN	c1ccc[nH]1	0	0	10	10	14619	qm_opt_dimer	2162325	10	54134348	neutral	-4.05232	-3.867102116	-4.166187773
CC(=O)N	CCSS	0	0	9	10	13705	qm_opt_dimer	2162491	10	54138986	neutral	-4.235	-3.959448929	-4.294569038
C=C	S	0	0	6	3	13223	qm_opt_dimer	2162619	1	54142588	neutral	-1.18335	-1.277911968	-1.241298053
[Ne]	c1ccccc1	0	0	1	12	16197	qm_opt_dimer	2162918	-5	54151036	neutral	0.75212	0.339808968	0.9147823705768544
C1CCCOC1	O	0	0	16	3	12996	md_dimer	2186172	0	54688459	neutral	-3.06323	-2.810249081	-3.010890154
C1CCSCS1	O	0	0	14	3	13096	md_dimer	2186532	0	54698165	neutral	-0.79888	-0.616758325	-0.870323099
O	[He]	0	0	3	1	12383	md_dimer	2186548	0	54698624	neutral	-0.07242	0.000651289	-0.129116792
O	[Ar]	0	0	3	1	12376	md_dimer	2187505	9	54725239	neutral	-0.29139	-0.2398949	-0.29377885
O	[Ar]	0	0	3	1	12376	md_dimer	2187619	0	54728453	neutral	0.40826	0.5639964208393491	0.5234904507039095
Oc1ccccc1	Oc1ccccc1	0	0	13	13	11236	md_dimer	2187919	-2	54736994	neutral	-6.74601	-5.991203342	-6.664297059
O	c1ccc2c(c1)[nH]cc2	0	0	3	16	12397	md_dimer	2189384	0	54777637	neutral	0.85704	1.1568946554158472	0.5755615616448306
C1CCCS1	C1CCCS1	0	0	13	13	11071	md_dimer	2190732	2	54815594	neutral	-2.78483	-2.094190547	-2.671765956
Cc1cnc[nH]1	O	0	0	12	3	15763	md_dimer	2191318	0	54832388	neutral	-4.63847	-4.374533809	-4.569883874
C1CSSC1	C1CSSC1	0	0	11	11	11076	md_dimer	2193166	0	54882800	neutral	-1.1111	-0.505637958	-1.075580193
O	c1ccc[nH]1	0	0	3	10	12398	md_dimer	2193473	0	54891671	neutral	-2.21155	-1.949057576	-2.335337205
C1OCCO1	O	0	0	11	3	13171	md_dimer	2193617	0	54895697	neutral	-4.57022	-4.114774546	-4.694947797
O	n1ccncc1	0	0	3	10	12403	md_dimer	2193757	0	54899839	neutral	0.31053	0.4040051720471631	0.2029317908443757
O	OCCCO	0	0	3	13	12369	md_dimer	2193902	0	54903888	neutral	-4.22212	-4.006860295	-4.640297516
CC=O	O	0	0	7	3	14128	md_dimer	2199111	0	55048032	neutral	-2.05367	-1.957126924	-2.026177419
O	OCCCCO	0	0	3	16	12368	md_dimer	2200351	0	55082773	neutral	-3.12623	-2.922108499	-3.502856215
C1CCCS1	O	0	0	13	3	13021	md_dimer	2202745	0	55149080	neutral	0.807	0.9791913100420296	0.4962744128017242
O	OCCO	0	0	3	10	12370	md_dimer	2207782	1	55288142	neutral	-4.59484	-4.267715809	-4.783488108
O	c1ncc[nH]1	0	0	3	9	12402	md_dimer	2207804	0	55288764	neutral	-5.23483	-4.964569327	-5.508058015
O	[Kr]	0	0	3	1	12386	md_dimer	2517642	1	63988460	neutral	-0.4677	-0.29429784	-0.466877346
