# Supplementary material for: Accurate density functional theory for noncovalent interactions in charged systems
Source: Sci Adv. 2026 Apr 22;12(17):eadz8521. doi: 10.1126/sciadv.adz8521 (PMC13101883; doi:10.1126/sciadv.adz8521)
Supplement: Supplementary file 2 — Data S1 to S4 [file sciadv.adz8521_data_s1_to_s4.zip › adz8521_data_s4.xls]

## Sheet: MIPC_neutral_LNOCC
627.51
		Interaction energy components [kcal/mol]				total			protein CP			ion CP
		HF+CABS	LNO-CCSD(T)+DBBSC	total LNO-CCSD(T) + DBBSC		HF+CABS	LNO-CCSD(T)+DBBSC		HF+CABS	LNO-CCSD(T)+DBBSC		HF+CABS	LNO-CCSD(T)+DBBSC
3DXS (Li)
aug-cc-pVTZ	Normal	-118.225	6.30995	-111.915		-842.881	-3.64992		-835.456	-3.61457		-7.23639	-0.0454041
	N-T	-118.225	6.03259	-112.193		-842.881	-3.65174		-835.456	-3.61595		-7.23639	-0.0454044
aug-cc-pVQZ	Normal	-118.311	5.87976	-112.432		-842.923	-3.66509		-835.498	-3.62954		-7.23639	-0.0449248
CBS(aTZ/aQZ)	Normal	-118.335	5.56584	-112.769		-842.934	-3.67616		-835.509	-3.64046		-7.23639	-0.044575
Equation 1				-113.023
1L5B (Na)
aug-cc-pVTZ	Normal	-119.275	6.44884	-112.826		-1224.28	-5.04849		-1062.41	-4.73592		-161.676	-0.322852
	N-T	-119.275	5.93224	-113.343		-1224.28	-5.0505		-1062.41	-4.73706		-161.676	-0.322894
aug-cc-pVQZ	Normal	-119.343	5.78725	-113.556		-1224.32	-5.07204		-1062.46	-4.75566		-161.677	-0.325602
CBS(aTZ/aQZ)	Normal	-119.362	5.30447	-114.057		-1224.34	-5.08922		-1062.47	-4.77006		-161.677	-0.32761
Equation 1				-114.555
1T64 (Na)
aug-cc-pVTZ	Normal	-118.758	5.77669	-112.981		-1587.35	-6.76705		-1425.48	-6.45344		-161.676	-0.322815
	N-T	-118.758	5.23122	-113.527		-1587.35	-6.77065		-1425.48	-6.45613		-161.676	-0.322861
aug-cc-pVQZ	Normal	-118.821	5.19613	-113.625		-1587.41	-6.79752		-1425.54	-6.48018		-161.677	-0.325616
CBS(aTZ/aQZ)	Normal	-118.838	4.77248	-114.066		-1587.43	-6.81975		-1425.56	-6.49969		-161.677	-0.32766
Equation 1				-114.594
1vmf (Na)
aug-cc-pVTZ	Normal	-150.913	8.50428	-142.409		-1752.02	-7.3102		-1590.11	-7.00087		-161.676	-0.32288
	N-T	-150.913	8.00306	-142.91		-1752.02	-7.31324		-1590.11	-7.00307		-161.676	-0.322921
aug-cc-pVQZ	Normal	-151.007	7.72931	-143.277		-1752.09	-7.34475		-1590.18	-7.03143		-161.677	-0.325633
CBS(aTZ/aQZ)	Normal	-151.032	7.16379	-143.868		-1752.11	-7.36996		-1590.2	-7.05373		-161.677	-0.327643
Equation 1				-144.344
2DSN (Na)
aug-cc-pVTZ	Normal	-51.2318	-1.65338	-52.8852		-1507.35	-6.38464		-1345.59	-6.0594		-161.676	-0.322605
	N-T	-51.2318	-1.81872	-53.0505		-1507.35	-6.38643		-1345.59	-6.06088		-161.676	-0.322649
aug-cc-pVQZ	Normal	-51.2309	-1.95463	-53.1855		-1507.4	-6.41632		-1345.65	-6.08764		-161.677	-0.325557
CBS(aTZ/aQZ)	Normal	-51.2307	-2.17445	-53.4051		-1507.42	-6.43943		-1345.66	-6.10826		-161.677	-0.327711
Equation 1				-53.5707
2F53 (Na)
aug-cc-pVTZ	Normal	-70.8366	1.12532	-69.7113		-1434.63	-5.96371		-1272.84	-5.64282		-161.676	-0.322681
	N-T	-70.8366	0.856059	-69.9806		-1434.63	-5.9671		-1272.84	-5.64569		-161.676	-0.322779
aug-cc-pVQZ	Normal	-70.8757	0.649093	-70.2267		-1434.68	-5.99347		-1272.9	-5.66893		-161.677	-0.325579
CBS(aTZ/aQZ)	Normal	-70.8865	0.301578	-70.5849		-1434.7	-6.01519		-1272.91	-5.68798		-161.677	-0.327693
Equation 1				-70.8434
2ID4 (Na)
aug-cc-pVTZ	Normal	-118.029	5.19273	-112.836		-1208.22	-5.0149		-1046.36	-4.70041		-161.676	-0.322766
	N-T	-118.029	4.6751	-113.353		-1208.22	-5.01755		-1046.36	-4.70219		-161.676	-0.322812
aug-cc-pVQZ	Normal	-118.095	4.49959	-113.595		-1208.27	-5.03826		-1046.41	-4.71982		-161.677	-0.325604
CBS(aTZ/aQZ)	Normal	-118.113	3.99379	-114.119		-1208.28	-5.0553		-1046.42	-4.73399		-161.677	-0.327675
Equation 1				-114.619
2IJA (Na)
aug-cc-pVTZ	Normal	-87.4788	1.80619	-85.6726		-1056.69	-4.25993		-894.879	-3.9401		-161.676	-0.322708
	N-T	-87.4788	1.50881	-85.97		-1056.69	-4.26125		-894.879	-3.9409		-161.676	-0.322749
aug-cc-pVQZ	Normal	-87.5311	1.23635	-86.2948		-1056.74	-4.28159		-894.919	-3.95797		-161.677	-0.325591
CBS(aTZ/aQZ)	Normal	-87.5455	0.820524	-86.725		-1056.75	-4.2974		-894.93	-3.97101		-161.677	-0.327695
Equation 1				-87.008
2Q6H (Na)
aug-cc-pVTZ	Normal	-126.072	5.42241	-120.65		-1754.01	-7.39658		-1592.13	-7.08232		-161.676	-0.322902
	N-T	-126.072	4.83798	-121.234		-1754.01	-7.40042		-1592.13	-7.0852		-161.676	-0.322927
aug-cc-pVQZ	Normal	-126.156	4.55563	-121.6		-1754.08	-7.43123		-1592.2	-7.11285		-161.677	-0.325638
CBS(aTZ/aQZ)	Normal	-126.178	3.92311	-122.255		-1754.1	-7.45651		-1592.22	-7.13513		-161.677	-0.327634
Equation 1				-122.817
2RKA (Na)
aug-cc-pVTZ	Normal	-87.2925	2.87304	-84.4195		-1132.17	-4.71198		-970.356	-4.3939		-161.676	-0.322659
	N-T	-87.2925	2.60584	-84.6867		-1132.17	-4.71387		-970.356	-4.39533		-161.676	-0.322694
aug-cc-pVQZ	Normal	-87.3414	2.28992	-85.0515		-1132.21	-4.73401		-970.398	-4.41207		-161.677	-0.325583
CBS(aTZ/aQZ)	Normal	-87.3548	1.86439	-85.4904		-1132.23	-4.75008		-970.41	-4.42533		-161.677	-0.327717
Equation 1				-85.7442
2trs (Na)
aug-cc-pVTZ	Normal	-117.611	4.97493	-112.636		-2629.33	-11.4792		-2467.46	-11.1642		-161.676	-0.322967
	N-T	-117.611	4.35144	-113.26		-2629.33	-11.4841		-2467.46	-11.1681		-161.676	-0.323001
aug-cc-pVQZ	Normal	-117.674	4.2779	-113.396		-2629.43	-11.5319		-2467.57	-11.2131		-161.677	-0.325644
CBS(aTZ/aQZ)	Normal	-117.693	3.76925	-113.924		-2629.47	-11.5704		-2467.61	-11.2488		-161.677	-0.327598
Equation 1				-114.528
7O20 (Na)
aug-cc-pVTZ	Normal	-118.154	4.78164	-113.373		-1415.12	-5.90676		-1253.26	-5.59155		-161.676	-0.322828
	N-T	-118.154	4.33405	-113.82		-1415.12	-5.90969		-1253.26	-5.59374		-161.676	-0.322855
aug-cc-pVQZ	Normal	-118.221	4.1107	-114.11		-1415.18	-5.93409		-1253.31	-5.61503		-161.677	-0.325612
CBS(aTZ/aQZ)	Normal	-118.239	3.6211	-114.618		-1415.19	-5.95404		-1253.33	-5.63217		-161.677	-0.327643
Equation 1				-115.047
2YNV (Mg)
aug-cc-pVTZ	Normal	-196.175	-8.76781	-204.942		-1678.21	-7.01694		-1479.06	-6.69009		-198.83	-0.312877
	N-T	-196.175	-9.99636	-206.171		-1678.21	-7.02186		-1479.06	-6.69302		-198.83	-0.312913
aug-cc-pVQZ	Normal	-196.179	-9.23177	-205.411		-1678.27	-7.05422		-1479.13	-6.71964		-198.83	-0.319877
CBS(aTZ/aQZ)	Normal	-196.181	-9.57033	-205.751		-1678.29	-7.08143		-1479.15	-6.74119		-198.831	-0.324986
Equation 1				-206.978
3q6j (Mg)
aug-cc-pVTZ	Normal	-346.625	7.37288	-339.252		-2939.63	-12.3905		-2740.25	-12.0893		-198.83	-0.312923
	N-T	-346.625	5.90334	-340.722		-2939.63	-12.3991		-2740.25	-12.0956		-198.83	-0.312959
aug-cc-pVQZ	Normal	-346.724	6.56261	-340.162		-2939.75	-12.4532		-2740.37	-12.1436		-198.83	-0.320112
CBS(aTZ/aQZ)	Normal	-346.752	5.97133	-340.78		-2939.78	-12.499		-2740.4	-12.1832		-198.831	-0.325359
Equation 1				-342.223
4yn0 (Mg)
aug-cc-pVTZ	Normal	-336.262	5.90411	-330.358		-2475.11	-10.5574		-2275.75	-10.2538		-198.83	-0.312984
	N-T	-336.262	4.75669	-331.505		-2475.11	-10.5634		-2275.75	-10.2579		-198.83	-0.313015
aug-cc-pVQZ	Normal	-336.38	4.75861	-331.621		-2475.21	-10.6094		-2275.84	-10.297		-198.83	-0.320031
CBS(aTZ/aQZ)	Normal	-336.412	3.92271	-332.49		-2475.24	-10.6474		-2275.87	-10.3285		-198.831	-0.325173
Equation 1				-333.605
8OOD (Mg)
aug-cc-pVTZ	Normal	-357.771	10.6128	-347.158		-1184.59	-4.67579		-985.187	-4.37981		-198.83	-0.312892
	N-T	-357.771	9.72938	-348.042		-1184.59	-4.67867		-985.187	-4.38125		-198.83	-0.312922
aug-cc-pVQZ	Normal	-357.932	9.49434	-348.438		-1184.63	-4.70383		-985.23	-4.39879		-198.83	-0.320171
CBS(aTZ/aQZ)	Normal	-357.976	8.67815	-349.298		-1184.64	-4.72429		-985.241	-4.41264		-198.831	-0.325483
Equation 1				-350.138
1pg6 (Ca)
aug-cc-pVTZ	Normal	-240.48	-6.56474	-247.045		-2476.59	-11.1062		-2440.36	-10.7807		-35.8399	-0.315042
	N-T	-240.48	-7.36977	-247.85		-2476.59	-11.1125		-2440.36	-10.7857		-35.8399	-0.315045
aug-cc-pVQZ	Normal	-240.705	-7.88069	-248.586		-2476.74	-11.1684		-2440.51	-10.8288		-35.8399	-0.32709
CBS(aTZ/aQZ)	Normal	-240.767	-8.84098	-249.608		-2476.78	-11.2138		-2440.55	-10.8639		-35.8399	-0.335882
Equation 1				-250.351
1POD (Ca)
aug-cc-pVTZ	Normal	-278.638	3.59825	-275.04		-1719.05	-7.74069		-1682.76	-7.43132		-35.8399	-0.315114
	N-T	-278.638	2.41955	-276.219		-1719.05	-7.74576		-1682.76	-7.4345		-35.8399	-0.315111
aug-cc-pVQZ	Normal	-278.873	2.3508	-276.522		-1719.15	-7.78831		-1682.87	-7.46499		-35.8399	-0.327069
CBS(aTZ/aQZ)	Normal	-278.937	1.44051	-277.497		-1719.18	-7.82305		-1682.89	-7.48955		-35.8399	-0.335794
Equation 1				-278.611
2c1u (Ca)
aug-cc-pVTZ	Normal	-324.675	2.47126	-322.204		-1439.35	-6.48746		-1402.99	-6.17624		-35.8399	-0.315151
	N-T	-324.675	1.36251	-323.313		-1439.35	-6.49099		-1402.99	-6.17801		-35.8399	-0.315152
aug-cc-pVQZ	Normal	-325.023	0.841851	-324.181		-1439.43	-6.5285		-1403.08	-6.20267		-35.8399	-0.327175
CBS(aTZ/aQZ)	Normal	-325.118	-0.347178	-325.465		-1439.46	-6.55846		-1403.1	-6.22196		-35.8399	-0.335949
Equation 1				-326.479
2P5W (Ca)
aug-cc-pVTZ	Normal	-227.413	0.955138	-226.458		-1342.23	-6.0671		-1306.03	-5.75358		-35.8399	-0.315044
	N-T	-227.413	0.195903	-227.217		-1342.23	-6.0708		-1306.03	-5.75607		-35.8399	-0.315039
aug-cc-pVQZ	Normal	-227.635	-0.0190551	-227.654		-1342.31	-6.10615		-1306.11	-5.77908		-35.8399	-0.327035
CBS(aTZ/aQZ)	Normal	-227.696	-0.729953	-228.426		-1342.34	-6.13464		-1306.13	-5.79769		-35.8399	-0.335785
Equation 1				-229.124
3hq8 (Ca)
aug-cc-pVTZ	Normal	-289.095	3.30213	-285.793		-1287.15	-5.84581		-1250.85	-5.53591		-35.8399	-0.315158
	N-T	-289.095	2.30173	-286.793		-1287.15	-5.84937		-1250.85	-5.53787		-35.8399	-0.31516
aug-cc-pVQZ	Normal	-289.486	1.76151	-287.724		-1287.23	-5.88465		-1250.93	-5.56034		-35.8399	-0.327117
CBS(aTZ/aQZ)	Normal	-289.592	0.637278	-288.955		-1287.25	-5.913		-1250.95	-5.57817		-35.8399	-0.335844
Equation 1				-289.849
3L4M (Ca)
aug-cc-pVTZ	Normal	-320.066	3.91559	-316.15		-1325.4	-6.0032		-1289.05	-5.69431		-35.8399	-0.315126
	N-T	-320.066	2.75197	-317.314		-1325.4	-6.00656		-1289.05	-5.69582		-35.8399	-0.315126
aug-cc-pVQZ	Normal	-320.431	2.40001	-318.031		-1325.48	-6.04217		-1289.13	-5.71886		-35.8399	-0.327135
CBS(aTZ/aQZ)	Normal	-320.531	1.29405	-319.237		-1325.5	-6.0706		-1289.15	-5.73676		-35.8399	-0.335898
Equation 1				-320.301
1cak (Zn)
aug-cc-pVTZ	Normal	-233.903	-22.9202	-256.823		-2083.99	-7.81533		-1858.56	-6.78075		-225.058	-0.998053
	N-T	-233.903	-26.4367	-260.34		-2083.99	-7.82409		-1858.56	-6.78413		-225.058	-0.997829
aug-cc-pVQZ	Normal	-234.033	-24.0313	-258.064		-2084.08	-7.85396		-1858.65	-6.81203		-225.058	-1.00363
CBS(aTZ/aQZ)	Normal	-234.068	-24.8422	-258.911		-2084.11	-7.88215		-1858.68	-6.83486		-225.059	-1.00771
Equation 1				-262.391
1htv (Zn)
aug-cc-pVTZ	Normal	-381.268	-21.892	-403.16		-1128.47	-5.06682		-902.801	-4.03378		-225.058	-0.998157
	N-T	-381.268	-23.0694	-404.338		-1128.47	-5.0687		-902.801	-4.03396		-225.058	-0.997976
aug-cc-pVQZ	Normal	-381.339	-23.2609	-404.6		-1128.52	-5.0944		-902.856	-4.05361		-225.058	-1.00372
CBS(aTZ/aQZ)	Normal	-381.358	-24.2599	-405.618		-1128.54	-5.11452		-902.871	-4.06808		-225.059	-1.00778
Equation 1				-406.776
1M65 (Zn)
aug-cc-pVTZ	Normal	-388.803	-26.817	-415.62		-1201.26	-5.4832		-975.585	-4.44232		-225.058	-0.998147
	N-T	-388.803	-27.3841	-416.187		-1201.26	-5.48346		-975.585	-4.44183		-225.058	-0.997992
aug-cc-pVQZ	Normal	-388.912	-28.3684	-417.28		-1201.32	-5.51361		-975.643	-4.46468		-225.058	-1.00372
CBS(aTZ/aQZ)	Normal	-388.941	-29.5006	-418.442		-1201.34	-5.5358		-975.659	-4.48099		-225.059	-1.00779
Equation 1				-418.979
4JEB (Zn)
aug-cc-pVTZ	Normal	-365.895	-24.35	-390.245		-1337.94	-6.14132		-1112.3	-5.10436		-225.058	-0.998156
	N-T	-365.895	-25.5478	-391.443		-1337.94	-6.14258		-1112.3	-5.10389		-225.058	-0.997969
aug-cc-pVQZ	Normal	-366.006	-25.5205	-391.526		-1338.01	-6.17526		-1112.37	-5.13087		-225.058	-1.00372
CBS(aTZ/aQZ)	Normal	-366.036	-26.3746	-392.411		-1338.03	-6.20002		-1112.38	-5.15022		-225.059	-1.00778
Equation 1				-393.578
5ZE3 (Zn)
aug-cc-pVTZ	Normal	-358.184	-33.8893	-392.073		-1889.59	-7.11572		-1663.96	-6.06369		-225.058	-0.998019
	N-T	-358.184	-34.1803	-392.364		-1889.59	-7.11572		-1663.96	-6.06337		-225.058	-0.997885
aug-cc-pVQZ	Normal	-358.303	-35.5944	-393.897		-1889.67	-7.15465		-1664.04	-6.09422		-225.058	-1.00371
CBS(aTZ/aQZ)	Normal	-358.336	-36.8386	-395.174		-1889.69	-7.18306		-1664.06	-6.1165		-225.059	-1.00786
Equation 1				-395.433
7N9Z (Zn)
aug-cc-pVTZ	Normal	-291.194	-41.8715	-333.065		-2210.78	-4.17933		-1985.26	-3.1146		-225.058	-0.99801
	N-T	-291.194	-42.2373	-333.431		-2210.78	-4.17985		-1985.26	-3.11474		-225.058	-0.997805
aug-cc-pVQZ	Normal	-291.231	-44.4739	-335.704		-2210.81	-4.20599		-1985.29	-3.13145		-225.058	-1.00367
CBS(aTZ/aQZ)	Normal	-291.241	-46.373	-337.614		-2210.82	-4.22544		-1985.3	-3.14375		-225.059	-1.00779
Equation 1				-337.969

## Sheet: MIPC_charged_LNOCC
627.51
		Interaction energy components [kcal/mol]				total			protein CP			ion CP
[kcal/mol]		HF+CABS	LNO-CCSD(T)+DBBSC	total LNO-CCSD(T) + DBBSC		HF+CABS	LNO-CCSD(T)+DBBSC		HF+CABS	LNO-CCSD(T)+DBBSC		HF+CABS	LNO-CCSD(T)+DBBSC
3vh9 (Na)
aug-cc-pVTZ	Normal	-137.443	-0.718553	-138.162		-994.406	-3.88106		-832.511	-3.55719		-161.676	-0.322725
	N-T	-137.443	-0.804988	-138.248		-994.406	-3.88197		-832.511	-3.55789		-161.676	-0.322792
aug-cc-pVQZ	Normal	-137.499	-1.30565	-138.805		-994.448	-3.90182		-832.552	-3.57418		-161.677	-0.325563
CBS(aTZ/aQZ)	Normal	-137.515	-1.73408	-139.249		-994.459	-3.91697		-832.563	-3.58658		-161.677	-0.327634
Equation 1				-139.32
5cvy (Na)
aug-cc-pVTZ	Normal	-135.301	0.663551	-134.638		-1418.72	-5.8967		-1256.82	-5.57508		-161.676	-0.322674
	N-T	-135.301	0.437129	-134.864		-1418.72	-5.8985		-1256.82	-5.57646		-161.676	-0.322745
aug-cc-pVQZ	Normal	-135.337	0.257769	-135.079		-1418.78	-5.92483		-1256.88	-5.59972		-161.677	-0.325528
CBS(aTZ/aQZ)	Normal	-135.347	-0.038342	-135.385		-1418.79	-5.94536		-1256.9	-5.61769		-161.677	-0.327611
Equation 1				-135.602
6c9u (Na)
aug-cc-pVTZ	Normal	-197.38	6.9201	-190.46		-1337.43	-5.55822		-1175.44	-5.2467		-161.676	-0.322551
	N-T	-197.38	6.6896	-190.69		-1337.43	-5.55956		-1175.44	-5.24761		-161.676	-0.322604
aug-cc-pVQZ	Normal	-197.431	6.46437	-190.966		-1337.48	-5.58616		-1175.49	-5.27096		-161.677	-0.325502
CBS(aTZ/aQZ)	Normal	-197.445	6.13181	-191.313		-1337.5	-5.60655		-1175.51	-5.28866		-161.677	-0.327656
Equation 1				-191.529
1vm9 (Mg)
aug-cc-pVTZ	Normal	-702.974	12.3916	-690.582		-1034.76	-3.80392		-834.807	-3.51043		-198.83	-0.313233
	N-T	-702.974	12.3016	-690.672		-1034.76	-3.80523		-834.807	-3.5116		-198.83	-0.313235
aug-cc-pVQZ	Normal	-703.158	11.3414	-691.817		-1034.8	-3.82891		-834.849	-3.52673		-198.83	-0.320259
CBS(aTZ/aQZ)	Normal	-703.209	10.5751	-692.634		-1034.81	-3.84715		-834.861	-3.53862		-198.831	-0.325386
Equation 1				-692.673
1y8a (Mg)
aug-cc-pVTZ	Normal	-710.915	13.6563	-697.259		-1567.71	-6.31431		-1367.74	-6.02295		-198.83	-0.313119
	N-T	-710.915	13.3328	-697.582		-1567.71	-6.31618		-1367.74	-6.0243		-198.83	-0.313128
aug-cc-pVQZ	Normal	-711.094	12.4719	-698.622		-1567.77	-6.35032		-1367.81	-6.05011		-198.83	-0.320082
CBS(aTZ/aQZ)	Normal	-711.143	11.6075	-699.536		-1567.79	-6.37659		-1367.83	-6.06993		-198.831	-0.325163
Equation 1				-699.81
2g2s (Mg)
aug-cc-pVTZ	Normal	-511.064	7.10034	-503.963		-807.232	-2.8417		-607.588	-2.53986		-198.83	-0.313158
	N-T	-511.064	6.90644	-504.157		-807.232	-2.84244		-607.588	-2.54028		-198.83	-0.313164
aug-cc-pVQZ	Normal	-511.231	5.94983	-505.281		-807.265	-2.86174		-607.62	-2.55101		-198.83	-0.320215
CBS(aTZ/aQZ)	Normal	-511.277	5.11027	-506.166		-807.274	-2.87636		-607.628	-2.55914		-198.831	-0.325364
Equation 1				-506.315
3v5c (Mg)
aug-cc-pVTZ	Normal	-659.887	10.1144	-649.773		-1697.65	-6.82938		-1497.77	-6.53236		-198.83	-0.313138
	N-T	-659.887	9.99477	-649.893		-1697.65	-6.83179		-1497.77	-6.53455		-198.83	-0.313159
aug-cc-pVQZ	Normal	-660.045	8.79155	-651.254		-1697.72	-6.86832		-1497.84	-6.5623		-198.83	-0.320037
CBS(aTZ/aQZ)	Normal	-660.089	7.82626	-652.262		-1697.74	-6.89674		-1497.86	-6.58414		-198.831	-0.32507
Equation 1				-652.339
3x1x (Mg)
aug-cc-pVTZ	Normal	-949.49	11.0289	-938.461		-2676.38	-6.743		-2476.04	-6.44747		-198.83	-0.313102
	N-T	-949.49	10.9986	-938.491		-2676.38	-6.7472		-2476.04	-6.45162		-198.83	-0.313108
aug-cc-pVQZ	Normal	-949.664	9.75498	-939.909		-2676.46	-6.79265		-2476.12	-6.48809		-198.83	-0.320111
CBS(aTZ/aQZ)	Normal	-949.711	8.82538	-940.886		-2676.49	-6.82889		-2476.14	-6.51773		-198.831	-0.325226
Equation 1				-940.869
9iay (Mg)
aug-cc-pVTZ	Normal	-824.056	11.4887	-812.567		-2473.92	-7.45604		-2273.77	-7.16123		-198.83	-0.313116
	N-T	-824.056	11.4403	-812.616		-2473.92	-7.45964		-2273.77	-7.16474		-198.83	-0.313126
aug-cc-pVQZ	Normal	-824.244	10.0831	-814.161		-2474	-7.50433		-2273.86	-7.20032		-198.83	-0.320079
CBS(aTZ/aQZ)	Normal	-824.295	9.05739	-815.238		-2474.02	-7.53957		-2273.88	-7.22885		-198.831	-0.325161
Equation 1				-815.235
1jvj (K)
aug-cc-pVTZ	Normal	-86.8415	-3.0825	-89.924		-1561.31	-7.17312		-1533.28	-6.8726		-27.8901	-0.295603
	N-T	-86.8415	-2.97023	-89.8117		-1561.31	-7.17447		-1533.28	-6.87414		-27.8901	-0.295596
aug-cc-pVQZ	Normal	-86.8911	-3.62644	-90.5176		-1561.38	-7.21931		-1533.35	-6.90324		-27.8902	-0.310295
CBS(aTZ/aQZ)	Normal	-86.9047	-4.02337	-90.9281		-1561.4	-7.25302		-1533.37	-6.9256		-27.8902	-0.321017
Equation 1				-90.8022
5ah1 (K)
aug-cc-pVTZ	Normal	-209.66	-8.31356	-217.974		-1639.91	-7.3212		-1611.69	-7.0121		-27.8901	-0.295852
	N-T	-209.66	-8.28151	-217.942		-1639.91	-7.32248		-1611.69	-7.01358		-27.8901	-0.295702
aug-cc-pVQZ	Normal	-209.757	-9.52788	-219.285		-1639.99	-7.36992		-1611.77	-7.04439		-27.8902	-0.310344
CBS(aTZ/aQZ)	Normal	-209.783	-10.414	-220.197		-1640.01	-7.40547		-1611.79	-7.06795		-27.8902	-0.320919
Equation 1				-220.139
6jxh (K)
aug-cc-pVTZ	Normal	-294.453	-1.05343	-295.507		-1735.09	-7.88015		-1706.73	-7.58292		-27.8901	-0.295556
	N-T	-294.453	-1.36414	-295.817		-1735.09	-7.8821		-1706.73	-7.58504		-27.8901	-0.294883
aug-cc-pVQZ	Normal	-294.506	-1.9027	-296.409		-1735.17	-7.9324		-1706.81	-7.61908		-27.8902	-0.310285
CBS(aTZ/aQZ)	Normal	-294.52	-2.52243	-297.043		-1735.2	-7.97052		-1706.84	-7.64547		-27.8902	-0.321032
Equation 1				-297.339
2e85 (Ca)
aug-cc-pVTZ	Normal	-615.112	2.67224	-612.44		-1081.69	-4.8495		-1044.87	-4.53861		-35.8399	-0.315154
	N-T	-615.112	2.45492	-612.657		-1081.69	-4.85081		-1044.87	-4.53957		-35.8399	-0.315147
aug-cc-pVQZ	Normal	-615.273	1.28936	-613.983		-1081.74	-4.88449		-1044.92	-4.55943		-35.8399	-0.327114
CBS(aTZ/aQZ)	Normal	-615.316	0.280232	-615.036		-1081.76	-4.91002		-1044.94	-4.57463		-35.8399	-0.335842
Equation 1				-615.21
2yik (Ca)
aug-cc-pVTZ	Normal	-689.004	2.79692	-686.207		-1418.59	-6.31429		-1381.65	-6.00369		-35.8399	-0.31506
	N-T	-689.004	2.57092	-686.433		-1418.59	-6.31668		-1381.65	-6.00573		-35.8399	-0.315048
aug-cc-pVQZ	Normal	-689.093	1.98749	-687.106		-1418.65	-6.35717		-1381.71	-6.0333		-35.8399	-0.327037
CBS(aTZ/aQZ)	Normal	-689.117	1.39683	-687.721		-1418.67	-6.38846		-1381.73	-6.05491		-35.8399	-0.335776
Equation 1				-687.922
2zuy (Ca)
aug-cc-pVTZ	Normal	-870.387	6.86984	-863.517		-1930.94	-8.60631		-1893.72	-8.30232		-35.8399	-0.314938
	N-T	-870.387	6.69208	-863.695		-1930.94	-8.60917		-1893.72	-8.30492		-35.8399	-0.314919
aug-cc-pVQZ	Normal	-870.537	5.47611	-865.061		-1931.03	-8.66052		-1893.81	-8.34212		-35.8399	-0.327133
CBS(aTZ/aQZ)	Normal	-870.578	4.45906	-866.119		-1931.06	-8.70008		-1893.83	-8.37116		-35.8399	-0.336031
Equation 1				-866.256
3eto (Ca)
aug-cc-pVTZ	Normal	-743.022	5.11428	-737.907		-1872.61	-8.37031		-1835.59	-8.06337		-35.8399	-0.315095
	N-T	-743.022	4.73532	-738.286		-1872.61	-8.37217		-1835.59	-8.06463		-35.8399	-0.315084
aug-cc-pVQZ	Normal	-743.187	3.37615	-739.811		-1872.7	-8.4233		-1835.67	-8.10144		-35.8399	-0.327241
CBS(aTZ/aQZ)	Normal	-743.233	2.10778	-741.125		-1872.72	-8.46196		-1835.69	-8.12922		-35.8399	-0.336103
Equation 1				-741.458
1f57 (Zn)
aug-cc-pVTZ	Normal	-711.153	-27.7252	-738.879		-1852.36	-6.77021		-1626.17	-5.72792		-225.058	-0.9981	-0.0236117	-1626.17	-4.9794	-0.037133	-5.04196	-0.25161	-5.29357	-0.433365	-5.72694	7.83889	1734		-225.057	-4.54302e-05	-225.057	-0.933259	-0.00667793	-0.856399	-0.0205893	-0.876989	-0.120923	-0.997911	0.0111972	122
	N-T	-711.153	-27.4449	-738.598		-1852.36	-6.77037		-1626.17	-5.72872		-225.058	-0.997915	-0.0236117	-1626.17	-4.9806	0	-5.04896	0	-5.29479	-0.433171	-5.72796	31.9033	1734		-225.057	-4.54302e-05	-225.057	-0.933298	0	-0.859152	0	-0.876843	-0.120923	-0.997766	0.0237083	122
aug-cc-pVQZ	Normal	-711.202	-29.5589	-740.761		-1852.42	-6.80809		-1626.23	-5.75724		-225.058	-1.00374	-0.0041111	-1626.23	-5.26522	-0.0601721	-5.27365	-0.275372	-5.54902	-0.208083	-5.7571	22.5217	3159		-225.058	-7.31992e-06	-225.058	-0.986374	-0.0138928	-0.905393	-0.0249718	-0.930365	-0.0732742	-1.00364	0.0212083	180
CBS(aTZ/aQZ)	Normal	-711.216	-30.897	-742.113		-1852.43	-6.83573		-1626.24	-5.77864		-225.059	-1.00785	0.00122871	-1626.24	-5.47378	0	-5.44271	0	-5.73543	-0.0436882	-5.77911	30.3606	0		-225.059	3.11574e-06	-225.059	-1.02513	0	-0.941145	0	-0.969315	-0.0385037	-1.00782	0.0324056	0
Equation 1				-741.819
1h4n (Zn)
aug-cc-pVTZ	Normal	-565.736	-25.8512	-591.588		-1435.29	-6.52319		-1209.33	-5.48391		-225.058	-0.998078
	N-T	-565.736	-26.2179	-591.954		-1435.29	-6.52382		-1209.33	-5.48413		-225.058	-0.997906
aug-cc-pVQZ	Normal	-565.8	-27.3519	-593.152		-1435.34	-6.55664		-1209.38	-5.50931		-225.058	-1.00374
CBS(aTZ/aQZ)	Normal	-565.818	-28.4469	-594.265		-1435.36	-6.58105		-1209.4	-5.52785		-225.059	-1.00788
Equation 1				-594.614
1y9q (Zn)
aug-cc-pVTZ	Normal	-737.681	-20.3049	-757.985		-2005.92	-7.53287		-1779.69	-6.50239		-225.058	-0.99812
	N-T	-737.681	-20.3237	-758.004		-2005.92	-7.53249		-1779.69	-6.50217		-225.058	-0.997938
aug-cc-pVQZ	Normal	-737.788	-22.0482	-759.836		-2005.99	-7.57534		-1779.75	-6.53647		-225.058	-1.00373
CBS(aTZ/aQZ)	Normal	-737.817	-23.3203	-761.137		-2006.01	-7.60634		-1779.77	-6.56135		-225.059	-1.00783
Equation 1				-761.127
2ap1 (Zn)
mixed may-cc-pVQZ	Normal	-865.787	-33.1266	-898.913		-2086.61	-5.02811		-1860.18	-3.97454		-225.058	-1.00079
	N-T	-865.787	-32.6657	-898.452		-2086.61	-5.02471		-1860.18	-3.97285		-225.058	-0.9998
mixed may-cc-pV5Z	Normal	-865.29	-34.2713	-899.561		-2086.62	-5.04067		-1860.18	-3.9832		-225.058	-1.00286
mixed CBS(mQ/m5)	Normal	-865.207	-35.4724	-900.68		-2086.62	-5.05384		-1860.18	-3.99228		-225.058	-1.00503
reference				-900.301

## Sheet: MIPC_neutral_DFT
PDB_id	Metal_ion	type	(r2SCAN+MBD)@HF	PBE0+MBD
	Ca2+	metal_ion	-676.708	-676.709
1POD	Ca2+	full	-2367.86	-2368.1
1PG6	Ca2+	full	-3129	-3129.36
2P5W	Ca2+	full	-1989.23	-1989.41
2C1U	Ca2+	full	-2086.74	-2086.94
3L4M	Ca2+	full	-1972.29	-1972.47
3HQ8	Ca2+	full	-1933.91	-1934.08
1POD	Ca2+	ligand	-1690.71	-1690.94
1PG6	Ca2+	ligand	-2451.89	-2452.24
2P5W	Ca2+	ligand	-1312.16	-1312.33
2C1U	Ca2+	ligand	-1409.52	-1409.7
3L4M	Ca2+	ligand	-1295.08	-1295.24
3HQ8	Ca2+	ligand	-1256.74	-1256.91
	Li+	metal_ion	-7.26166	-7.26229
3DXS	Li+	full	-846.658	-846.748
3DXS	Li+	ligand	-839.214	-839.299
	Mg2+	metal_ion	-199.12	-199.121
2YNV	Mg2+	full	-1685.66	-1685.88
3Q6J	Mg2+	full	-2952.8	-2953.21
4YN0	Mg2+	full	-2486.34	-2486.68
8OOD	Mg2+	full	-1189.51	-1189.65
2YNV	Mg2+	ligand	-1486.21	-1486.41
3Q6J	Mg2+	ligand	-2753.13	-2753.53
4YN0	Mg2+	ligand	-2286.68	-2287.02
8OOD	Mg2+	ligand	-989.833	-989.96
	Na+	metal_ion	-161.978	-161.979
1L5B	Na+	full	-1229.57	-1229.72
1VMF	Na+	full	-1759.72	-1759.94
2DSN	Na+	full	-1514.16	-1514.35
2F53	Na+	full	-1440.95	-1441.12
2ID4	Na+	full	-1213.49	-1213.64
2IJA	Na+	full	-1061.17	-1061.29
2Q6H	Na+	full	-1761.83	-1762.06
2RKA	Na+	full	-1137.13	-1137.27
2TRS	Na+	full	-2641.58	-2641.95
7O20	Na+	full	-1421.34	-1421.52
1L5B	Na+	ligand	-1067.41	-1067.54
1VMF	Na+	ligand	-1597.51	-1597.72
2DSN	Na+	ligand	-1352.1	-1352.28
2F53	Na+	ligand	-1278.85	-1279.01
2ID4	Na+	ligand	-1051.33	-1051.46
2IJA	Na+	ligand	-899.054	-899.157
2Q6H	Na+	ligand	-1599.66	-1599.87
2RKA	Na+	ligand	-975.014	-975.14
2TRS	Na+	ligand	-2479.42	-2479.77
7O20	Na+	ligand	-1259.18	-1259.34
	Zn2+	metal_ion	-1778.11	-1778.12
1M65	Zn2+	full	-2759.17	-2759.32
1CAK	Zn2+	full	-3644.6	-3644.85
1HTV	Zn2+	full	-2685.88	-2686.01
4JEB	Zn2+	full	-2896.61	-2896.77
7N9Z	Zn2+	full	-3768.33	-3768.46
1M65	Zn2+	ligand	-980.407	-980.528
1CAK	Zn2+	ligand	-1866.08	-1866.29
1HTV	Zn2+	ligand	-907.131	-907.232
4JEB	Zn2+	ligand	-1117.88	-1118.02
7N9Z	Zn2+	ligand	-1989.69	-1989.8

## Sheet: MIPC_charged_DFT
PDB_id	Metal_ion	type	(r2SCAN+MBD)@HF	PBE0+MBD
	Ca2+	metal_ion	-676.708	-676.709
2E85	Ca2+	full	-1727.28	-1727.42
2YIK	Ca2+	full	-2065.81	-2066
2ZUY	Ca2+	full	-2580.59	-2580.87
3ETO	Ca2+	full	-2522.01	-2522.28
2E85	Ca2+	ligand	-1049.6	-1049.73
2YIK	Ca2+	ligand	-1388.01	-1388.19
2ZUY	Ca2+	ligand	-1902.51	-1902.77
3ETO	Ca2+	ligand	-1844.13	-1844.38
	K+	metal_ion	-599.568	-599.569
1JVJ	K+	full	-2140.29	-2140.51
5AH1	K+	full	-2218.97
6JXH	K+	full	-2314.82	-2315.08
1JVJ	K+	ligand	-1540.57	-1540.79
5AH1	K+	ligand	-1619.05	-1619.26
6JXH	K+	ligand	-1714.77	-1715.01
	Mg2+	metal_ion	-199.12	-199.121
1VM9	Mg2+	full	-1038.64	-1038.74
1Y8A	Mg2+	full	-1574.31	-1574.49
2G2S	Mg2+	full	-810.109	-810.172
3V5C	Mg2+	full	-1704.78	-1704.98
3X1X	Mg2+	full	-2684.13	-2684.33
9IAY	Mg2+	full	-2482.2	-2482.42
1VM9	Mg2+	ligand	-838.42	-838.509
1Y8A	Mg2+	ligand	-1374.07	-1374.25
2G2S	Mg2+	ligand	-610.184	-610.241
3V5C	Mg2+	ligand	-1504.62	-1504.82
3X1X	Mg2+	ligand	-2483.51	-2483.71
9IAY	Mg2+	ligand	-2281.78	-2282
	Na+	metal_ion	-161.978	-161.979
3VH9	Na+	full	-998.42	-998.512
5CVY	Na+	full	-1424.88	-1425.05
6C9U	Na+	full	-1343.3	-1343.47
3VH9	Na+	ligand	-836.219	-836.302
5CVY	Na+	ligand	-1262.69	-1262.84
6C9U	Na+	ligand	-1181.01	-1181.17
	Zn2+	metal_ion	-1778.11	-1778.12
1F57	Zn2+	full	-3411.81	-3412
1H4N	Zn2+	full	-2994.21	-2994.39
1P3J	Zn2+	full	-3815.55	-3815.72
1PZW	Zn2+	full	-4025.19	-4025.34
1Y9Q	Zn2+	full	-3566.25	-3566.47
2AP1	Zn2+	full	-3644.74	-3644.89
1F57	Zn2+	ligand	-1632.52	-1632.7
1H4N	Zn2+	ligand	-1215.16	-1215.32
1P3J	Zn2+	ligand	-2035.82	-2035.98
1PZW	Zn2+	ligand	-2245.46	-2245.6
1Y9Q	Zn2+	ligand	-1786.94	-1787.14
2AP1	Zn2+	ligand	-1865.2	-1865.33

## Sheet: GA_subset_Complex
smiles0	smiles1	charge0	charge1	natoms0	natoms1	system_id	group_orig	group_id	k_index	geom_id	M06	M062X	M06L	B3LYP	BLYP	dlDF	PBE	PBE0	r2SCAN	r2SCAN0	revPBE	revPBE0	SCAN	SCAN0	TPSS	TPSS0
CNC=O	O	0	0	9	3	15188	md_dimer	103368	1	2620516	-285.555	-285.621	-285.685	-285.739	-285.63	-287.596	-285.388	-285.419	-285.582	-285.552	-285.637	-285.605	-285.622	-285.581	-285.765	-285.703
CNCC	O	0	0	13	3	15203	md_dimer	113794	0	2869756	-250.787	-250.857	-250.926	-250.981	-250.836	-252.799	-250.634	-250.681	-250.823	-250.807	-250.883	-250.868	-250.861	-250.834	-251.006	-250.961
CNC=O	CNC=O	0	0	9	9	11185	md_dimer	146512	0	3831072	-418.233	-418.348	-418.446	-418.521	-418.348	-421.33	-417.994	-418.046	-418.286	-418.246	-418.375	-418.332	-418.348	-418.291	-418.573	-418.481
CNC=O	CNC=O	0	0	9	9	11185	md_dimer	146645	0	3833360	-418.239	-418.354	-418.451	-418.526	-418.356	-421.339	-418	-418.05	-418.292	-418.25	-418.382	-418.337	-418.353	-418.294	-418.579	-418.485
CCN	O	0	0	10	3	14525	md_dimer	201293	-2	5073793	-211.528	-211.582	-211.64	-211.685	-211.57	-213.185	-211.399	-211.435	-211.555	-211.538	-211.603	-211.587	-211.585	-211.56	-211.702	-211.663
CCC	O	0	0	11	3	14429	md_dimer	259402	0	6379698	-195.473	-195.524	-195.586	-195.631	-195.507	-197.098	-195.348	-195.39	-195.501	-195.49	-195.551	-195.542	-195.53	-195.511	-195.649	-195.616
CNCC	CNCC	0	0	13	13	11186	md_dimer	325956	0	8131773	-348.747	-348.872	-348.976	-349.05	-348.804	-351.778	-348.53	-348.617	-348.819	-348.805	-348.906	-348.9	-348.876	-348.846	-349.099	-349.044
CCN	CCN	0	0	10	10	11162	md_dimer	462891	0	11470199	-270.18	-270.272	-270.356	-270.415	-270.232	-272.512	-270.017	-270.08	-270.235	-270.221	-270.307	-270.298	-270.277	-270.251	-270.448	-270.403
O	SS	0	0	3	4	12375	md_dimer	463875	0	11492516	-873.984	-873.991	-874.04	-874.098	-874.024	-876.51	-873.625	-873.703	-873.966	-873.952	-873.889	-873.901	-874.095	-874.046	-874.112	-874.07
CSS	O	0	0	7	3	15627	md_dimer	470398	0	11681747	-913.273	-913.299	-913.357	-913.424	-913.321	-916.155	-912.892	-912.981	-913.268	-913.252	-913.199	-913.211	-913.403	-913.35	-913.445	-913.398
CN(C)C	CN(C)C	0	0	13	13	11182	md_dimer	587293	0	14589895	-348.731	-348.86	-348.958	-349.035	-348.789	-351.756	-348.513	-348.602	-348.804	-348.791	-348.889	-348.884	-348.862	-348.832	-349.088	-349.032
CC(C)(C)C	O	0	0	17	3	13942	md_dimer	593005	0	14744665	-274.053	-274.137	-274.221	-274.277	-274.092	-276.379	-273.875	-273.941	-274.101	-274.088	-274.164	-274.157	-274.143	-274.118	-274.308	-274.265
O	O	0	0	3	3	11056	md_dimer	640705	-1	15814345	-152.849	-152.865	-152.898	-152.931	-152.888	-153.84	-152.758	-152.765	-152.85	-152.829	-152.878	-152.855	-152.868	-152.842	-152.934	-152.898
CC(O)C	O	0	0	12	3	14040	md_dimer	645971	1	15954520	-270.7	-270.764	-270.834	-270.888	-270.753	-272.751	-270.531	-270.575	-270.729	-270.708	-270.783	-270.763	-270.769	-270.736	-270.911	-270.86
COC	O	0	0	9	3	15311	md_dimer	702443	0	17308341	-231.38	-231.432	-231.485	-231.537	-231.433	-233.077	-231.238	-231.269	-231.4	-231.379	-231.446	-231.425	-231.434	-231.403	-231.558	-231.51
CCCCC	O	0	0	17	3	14225	md_dimer	882676	0	21830874	-274.049	-274.133	-274.219	-274.276	-274.091	-276.381	-273.873	-273.939	-274.097	-274.085	-274.164	-274.157	-274.14	-274.115	-274.307	-274.265
COCC	O	0	0	12	3	15280	md_dimer	900824	0	22391002	-270.672	-270.739	-270.806	-270.865	-270.733	-272.73	-270.506	-270.548	-270.702	-270.679	-270.762	-270.739	-270.742	-270.708	-270.894	-270.839
CNC(=O)C	O	0	0	12	3	15038	md_dimer	908867	2	22601598	-324.85	-324.931	-325.01	-325.069	-324.93	-327.247	-324.658	-324.7	-324.886	-324.856	-324.951	-324.92	-324.933	-324.89	-325.101	-325.033
C1CCCC1	O	0	0	15	3	12754	md_dimer	918065	-1	22844461	-272.844	-272.931	-273.01	-273.062	-272.891	-275.115	-272.677	-272.738	-272.893	-272.88	-272.96	-272.95	-272.935	-272.91	-273.098	-273.054
CCCCCC	O	0	0	20	3	14205	md_dimer	948096	0	23586239	-313.329	-313.429	-313.527	-313.59	-313.375	-316.015	-313.128	-313.205	-313.386	-313.372	-313.463	-313.455	-313.435	-313.408	-313.628	-313.579
CNC(=O)C	CNC(=O)C	0	0	12	12	11184	md_dimer	961799	0	23934649	-496.832	-496.978	-497.102	-497.188	-496.955	-500.638	-496.541	-496.616	-496.904	-496.861	-497.011	-496.967	-496.979	-496.915	-497.25	-497.148
COP(=O)(OC)OC	O	0	0	17	3	15403	md_dimer	1975675	0	49374296	-838.401	-838.502	-838.61	-838.71	-838.506	-842.67	-837.933	-838.026	-838.421	-838.37	-838.426	-838.396	-838.543	-838.458	-838.762	-838.65
CCF	O	0	0	8	3	14449	md_dimer	1977419	0	49421817	-255.436	-255.477	-255.536	-255.587	-255.49	-257.185	-255.275	-255.307	-255.448	-255.425	-255.49	-255.468	-255.485	-255.452	-255.606	-255.556
O	[Li+]	0	1	3	1	12387	md_dimer	2185997	-2	54683890	-83.7667	-83.7682	-83.8002	-83.8043	-83.7742	-84.3975	-83.6862	-83.6974	-83.7564	-83.7466	-83.7691	-83.7596	-83.7657	-83.7533	-83.8056	-83.7877
O	[Li+]	0	1	3	1	12387	md_dimer	2186008	-1	54684167	-83.768	-83.7692	-83.8013	-83.8053	-83.7754	-84.399	-83.6874	-83.6985	-83.7576	-83.7477	-83.7705	-83.7608	-83.7669	-83.7544	-83.8067	-83.7887
O	[Na+]	0	1	3	1	12390	md_dimer	2186146	-2	54687793	-238.542	-238.53	-238.576	-238.596	-238.562	-239.681	-238.379	-238.402	-238.519	-238.503	-238.516	-238.505	-238.55	-238.525	-238.602	-238.571
O	[Na+]	0	1	3	1	12390	md_dimer	2186147	0	54687822	-238.533	-238.52	-238.567	-238.586	-238.552	-239.673	-238.37	-238.392	-238.509	-238.492	-238.508	-238.496	-238.54	-238.515	-238.592	-238.56
O	[Na+]	0	1	3	1	12390	md_dimer	2186165	-4	54688280	-238.542	-238.531	-238.577	-238.597	-238.562	-239.681	-238.38	-238.403	-238.519	-238.503	-238.516	-238.505	-238.55	-238.526	-238.602	-238.571
C1CCCOC1	O	0	0	16	3	12996	md_dimer	2186172	0	54688459	-348.055	-348.158	-348.241	-348.306	-348.122	-350.751	-347.842	-347.906	-348.104	-348.081	-348.174	-348.154	-348.159	-348.12	-348.348	-348.285
O	[Na+]	0	1	3	1	12390	md_dimer	2186251	-3	54690573	-238.536	-238.524	-238.571	-238.59	-238.556	-239.676	-238.373	-238.396	-238.513	-238.497	-238.51	-238.499	-238.544	-238.519	-238.596	-238.565
O	[Na+]	0	1	3	1	12390	md_dimer	2186309	-2	54692134	-238.54	-238.528	-238.575	-238.594	-238.56	-239.679	-238.377	-238.4	-238.517	-238.501	-238.514	-238.503	-238.548	-238.523	-238.6	-238.569
O	[Li+]	0	1	3	1	12387	md_dimer	2186336	0	54692817	-83.7617	-83.7618	-83.7949	-83.7982	-83.7689	-84.3933	-83.6808	-83.6913	-83.7512	-83.7407	-83.7648	-83.7543	-83.7603	-83.7472	-83.8	-83.7814
O	[Li+]	0	1	3	1	12387	md_dimer	2186403	-6	54694595	-83.76	-83.7613	-83.7936	-83.7974	-83.7676	-84.3909	-83.6798	-83.6907	-83.7498	-83.7398	-83.7629	-83.753	-83.7591	-83.7465	-83.799	-83.7809
C1CCSCS1	O	0	0	14	3	13096	md_dimer	2186532	0	54698165	-1029.92	-1030	-1030.09	-1030.17	-1029.99	-1033.8	-1029.47	-1029.6	-1029.95	-1029.93	-1029.9	-1029.92	-1030.1	-1030.05	-1030.21	-1030.15
O	[He]	0	0	3	1	12383	md_dimer	2186548	0	54698624	-79.3316	-79.334	-79.3605	-79.3774	-79.3474	-79.9245	-79.2683	-79.2747	-79.3266	-79.3151	-79.3442	-79.3316	-79.3355	-79.3215	-79.3744	-79.3551
O	[K+]	0	1	3	1	12385	md_dimer	2187088	-3	54713538	-676.184	-676.2	-676.225	-676.251	-676.212	-677.888	-675.931	-675.987	-676.166	-676.158	-676.109	-676.12	-676.259	-676.226	-676.259	-676.235
O	[K+]	0	1	3	1	12385	md_dimer	2187118	-3	54714372	-676.183	-676.199	-676.224	-676.25	-676.211	-677.887	-675.93	-675.986	-676.165	-676.157	-676.108	-676.119	-676.258	-676.225	-676.259	-676.234
O	[Ar]	0	0	3	1	12376	md_dimer	2187505	9	54725239	-603.94	-603.954	-603.981	-604.014	-603.97	-605.589	-603.704	-603.755	-603.926	-603.917	-603.877	-603.885	-604.01	-603.978	-604.019	-603.992
O	[Ar]	0	0	3	1	12376	md_dimer	2187619	0	54728453	-603.939	-603.953	-603.979	-604.012	-603.968	-605.586	-603.702	-603.753	-603.925	-603.915	-603.875	-603.882	-604.009	-603.977	-604.016	-603.99
Oc1ccccc1	Oc1ccccc1	0	0	13	13	11236	md_dimer	2187919	-2	54736994	-614.64	-614.873	-615.01	-615.107	-614.826	-619.488	-614.309	-614.4	-614.768	-614.717	-614.904	-614.846	-614.855	-614.78	-615.199	-615.069
O	c1ccc2c(c1)[nH]cc2	0	0	3	16	12397	md_dimer	2189384	0	54777637	-440.02	-440.188	-440.288	-440.357	-440.154	-443.496	-439.791	-439.855	-440.115	-440.079	-440.217	-440.175	-440.177	-440.123	-440.424	-440.331
O	[Ca+2]	0	2	3	1	12379	md_dimer	2189939	-1	54792926	-753.398	-753.418	-753.439	-753.461	-753.428	-755.156	-753.132	-753.192	-753.378	-753.371	-753.315	-753.329	-753.482	-753.447	-753.474	-753.45
O	[Ca+2]	0	2	3	1	12379	md_dimer	2189995	0	54794491	-753.393	-753.413	-753.434	-753.456	-753.423	-755.153	-753.127	-753.186	-753.373	-753.365	-753.311	-753.324	-753.477	-753.441	-753.469	-753.444
C1CCCS1	C1CCCS1	0	0	13	13	11071	md_dimer	2190732	2	54815594	-1110.64	-1110.78	-1110.9	-1110.99	-1110.7	-1115.44	-1110.14	-1110.3	-1110.71	-1110.7	-1110.69	-1110.71	-1110.88	-1110.82	-1111.06	-1110.99
Cc1cnc[nH]1	O	0	0	12	3	15763	md_dimer	2191318	0	54832388	-341.829	-341.943	-342.019	-342.075	-341.928	-344.432	-341.647	-341.69	-341.887	-341.855	-341.966	-341.929	-341.934	-341.889	-342.122	-342.047
C1CSSC1	C1CSSC1	0	0	11	11	11076	md_dimer	2193166	0	54882800	-1828.43	-1828.54	-1828.65	-1828.77	-1828.5	-1834.48	-1827.67	-1827.88	-1828.46	-1828.45	-1828.32	-1828.37	-1828.74	-1828.65	-1828.84	-1828.77
O	c1ccc[nH]1	0	0	3	10	12398	md_dimer	2193473	0	54891671	-286.477	-286.575	-286.639	-286.691	-286.564	-288.691	-286.327	-286.364	-286.53	-286.504	-286.599	-286.568	-286.568	-286.532	-286.729	-286.667
C1OCCO1	O	0	0	11	3	13171	md_dimer	2193617	0	54895697	-344.677	-344.759	-344.827	-344.889	-344.754	-347.089	-344.47	-344.514	-344.706	-344.676	-344.764	-344.734	-344.758	-344.713	-344.929	-344.859
O	n1ccncc1	0	0	3	10	12403	md_dimer	2193757	0	54899839	-340.588	-340.704	-340.777	-340.837	-340.71	-343.156	-340.416	-340.449	-340.649	-340.612	-340.734	-340.687	-340.694	-340.644	-340.886	-340.803
O	OCCCO	0	0	3	13	12369	md_dimer	2193902	0	54903888	-345.896	-345.974	-346.05	-346.117	-345.973	-348.377	-345.687	-345.731	-345.926	-345.894	-345.989	-345.958	-345.976	-345.93	-346.148	-346.078
CC=O	O	0	0	7	3	14128	md_dimer	2199111	0	55048032	-230.182	-230.232	-230.287	-230.333	-230.248	-231.842	-230.048	-230.069	-230.201	-230.175	-230.254	-230.224	-230.232	-230.197	-230.355	-230.3
O	OCCCCO	0	0	3	16	12368	md_dimer	2200351	0	55082773	-385.181	-385.274	-385.362	-385.435	-385.259	-388.012	-384.945	-385.001	-385.218	-385.187	-385.289	-385.259	-385.276	-385.228	-385.471	-385.397
C1CCCS1	O	0	0	13	3	13021	md_dimer	2202745	0	55149080	-631.738	-631.814	-631.89	-631.955	-631.793	-634.638	-631.445	-631.529	-631.773	-631.757	-631.78	-631.78	-631.867	-631.826	-631.992	-631.941
O	OCCO	0	0	3	10	12370	md_dimer	2207782	1	55288142	-306.609	-306.67	-306.734	-306.794	-306.679	-308.736	-306.424	-306.457	-306.628	-306.597	-306.682	-306.651	-306.671	-306.629	-306.818	-306.754
O	c1ncc[nH]1	0	0	3	9	12402	md_dimer	2207804	0	55288764	-302.538	-302.636	-302.699	-302.751	-302.634	-304.787	-302.382	-302.413	-302.587	-302.556	-302.658	-302.62	-302.628	-302.585	-302.792	-302.722
O	[Kr]	0	0	3	1	12386	md_dimer	2517642	1	63988460	-2830.09	-2830.25	-2830.11	-2830.25	-2830.22	-2833.01	-2829.73	-2829.84	-2830.17	-2830.17	-2829.96	-2830.01	-2830.41	-2830.35	-2830.12	-2830.13
[K+]	c1cccnc1	1	0	1	11	16166	qm_opt_dimer	7534	-6	201280	-847.876	-847.993	-848.055	-848.109	-847.971	-851.107	-847.545	-847.636	-847.921	-847.904	-847.912	-847.912	-848.041	-847.992	-848.16	-848.099
FCCF	[Na+]	0	1	8	1	15833	qm_opt_dimer	8190	6	215205	-440.373	-440.391	-440.472	-440.523	-440.431	-442.746	-440.079	-440.128	-440.354	-440.323	-440.366	-440.343	-440.418	-440.37	-440.552	-440.484
CC(O)C	[Na+]	0	1	12	1	14055	qm_opt_dimer	8394	-4	218686	-356.385	-356.425	-356.504	-356.547	-356.419	-358.579	-356.146	-356.206	-356.392	-356.376	-356.411	-356.405	-356.446	-356.414	-356.572	-356.527
S1CSCSC1	[Na+]	0	1	12	1	16055	qm_opt_dimer	12066	5	349552	-1474.53	-1474.57	-1474.67	-1474.75	-1474.58	-1479.18	-1473.88	-1474.05	-1474.52	-1474.5	-1474.38	-1474.42	-1474.74	-1474.66	-1474.8	-1474.73
C1CCCS1	COC	0	0	13	9	13032	qm_opt_dimer	22652	-4	545553	-710.295	-710.407	-710.504	-710.575	-710.348	-713.879	-709.94	-710.052	-710.345	-710.33	-710.358	-710.365	-710.457	-710.411	-710.632	-710.571
CC(=O)N(C)C	[Na+]	0	1	15	1	13666	qm_opt_dimer	26252	4	628589	-449.842	-449.913	-450.015	-450.067	-449.906	-452.737	-449.552	-449.622	-449.864	-449.837	-449.907	-449.888	-449.931	-449.886	-450.111	-450.042
CC=O	CCO	0	0	7	9	14131	qm_opt_dimer	33882	9	757620	-308.761	-308.842	-308.923	-308.984	-308.836	-311.132	-308.573	-308.621	-308.798	-308.772	-308.869	-308.843	-308.844	-308.805	-309.019	-308.956
C1CSSC1	[Na+]	0	1	11	1	13165	qm_opt_dimer	45130	-5	1042781	-1076.33	-1076.37	-1076.45	-1076.51	-1076.37	-1079.99	-1075.84	-1075.96	-1076.32	-1076.31	-1076.24	-1076.26	-1076.49	-1076.43	-1076.56	-1076.5
C=C	[Na+]	0	1	6	1	13345	qm_opt_dimer	53547	-5	1242997	-240.623	-240.64	-240.689	-240.719	-240.651	-241.998	-240.464	-240.501	-240.622	-240.612	-240.633	-240.628	-240.656	-240.637	-240.734	-240.705
CSSC	S	0	0	10	3	15563	qm_opt_dimer	60036	-7	1436565	-1275.51	-1275.55	-1275.62	-1275.69	-1275.54	-1279.27	-1274.99	-1275.13	-1275.51	-1275.5	-1275.38	-1275.42	-1275.7	-1275.64	-1275.73	-1275.68
C1SCCS1	[Na+]	0	1	11	1	13215	qm_opt_dimer	61479	-8	1492597	-1076.28	-1076.32	-1076.4	-1076.47	-1076.32	-1079.93	-1075.79	-1075.92	-1076.28	-1076.27	-1076.19	-1076.22	-1076.44	-1076.39	-1076.51	-1076.46
C1SCCS1	[Na+]	0	1	11	1	13215	qm_opt_dimer	61479	6	1492670	-1076.33	-1076.37	-1076.45	-1076.52	-1076.37	-1080	-1075.84	-1075.96	-1076.33	-1076.31	-1076.24	-1076.27	-1076.49	-1076.43	-1076.56	-1076.51
C=C	c1ccc[nH]1	0	0	6	10	13352	qm_opt_dimer	61735	-6	1502229	-288.584	-288.708	-288.778	-288.836	-288.674	-291.031	-288.434	-288.487	-288.658	-288.638	-288.737	-288.714	-288.699	-288.668	-288.884	-288.825
CCCC	CS	0	0	14	6	14291	qm_opt_dimer	68553	1	1641707	-597.019	-597.096	-597.184	-597.248	-597.052	-599.905	-596.731	-596.832	-597.06	-597.056	-597.067	-597.084	-597.153	-597.123	-597.282	-597.246
C1OCCO1	[K+]	0	1	11	1	13189	qm_opt_dimer	83382	-4	2030500	-868.003	-868.089	-868.146	-868.203	-868.073	-871.127	-867.638	-867.729	-868.016	-867.997	-867.989	-867.992	-868.143	-868.089	-868.25	-868.189
CCN	[Li+]	0	1	10	1	14609	qm_opt_dimer	98375	-5	2448444	-142.413	-142.453	-142.509	-142.529	-142.427	-143.708	-142.297	-142.338	-142.429	-142.424	-142.464	-142.462	-142.451	-142.44	-142.544	-142.523
CC(=O)N	CSC	0	0	9	9	13731	qm_opt_dimer	100002	0	2488665	-687.11	-687.199	-687.292	-687.363	-687.182	-690.412	-686.781	-686.87	-687.149	-687.127	-687.163	-687.157	-687.252	-687.201	-687.404	-687.339
COC	COP(=O)(OC)OC	0	0	9	17	15318	qm_opt_dimer	100230	1	2497432	-916.959	-917.095	-917.225	-917.343	-917.079	-921.942	-916.44	-916.558	-916.998	-916.947	-917.025	-916.996	-917.136	-917.046	-917.414	-917.289
CCOCC	CSC	0	0	15	9	14637	qm_opt_dimer	101004	1	2527768	-711.511	-711.618	-711.724	-711.807	-711.57	-715.176	-711.154	-711.268	-711.562	-711.547	-711.584	-711.591	-711.673	-711.627	-711.857	-711.796
CCCC	COC(=O)C	0	0	14	11	14275	qm_opt_dimer	101356	-6	2542742	-426.646	-426.778	-426.895	-426.957	-426.712	-430.041	-426.368	-426.455	-426.708	-426.682	-426.784	-426.767	-426.776	-426.731	-427.015	-426.941
CCCC	COC(=O)C	0	0	14	11	14275	qm_opt_dimer	101356	-4	2542760	-426.656	-426.786	-426.905	-426.97	-426.726	-430.061	-426.38	-426.466	-426.718	-426.692	-426.798	-426.78	-426.786	-426.741	-427.026	-426.951
CC(=O)N	CNC	0	0	9	10	13716	qm_opt_dimer	102234	10	2577468	-344.245	-344.347	-344.438	-344.504	-344.325	-346.96	-344.041	-344.099	-344.298	-344.271	-344.377	-344.351	-344.349	-344.308	-344.544	-344.478
C1CCCCC1	SS	0	0	18	4	12892	qm_opt_dimer	104760	1	2651351	-1033.3	-1033.4	-1033.51	-1033.58	-1033.35	-1037.45	-1032.84	-1032.98	-1033.34	-1033.34	-1033.3	-1033.33	-1033.5	-1033.45	-1033.63	-1033.58
CCN	Clc1ccc(cc1)Cl	0	0	10	12	14574	qm_opt_dimer	111057	-6	2779579	-1286.38	-1286.55	-1286.67	-1286.75	-1286.49	-1291.57	-1285.84	-1285.99	-1286.46	-1286.43	-1286.42	-1286.43	-1286.65	-1286.57	-1286.82	-1286.74
CCCO	[Na+]	0	1	12	1	14394	qm_opt_dimer	111889	5	2809801	-356.393	-356.429	-356.513	-356.554	-356.429	-358.597	-356.154	-356.213	-356.398	-356.38	-356.425	-356.416	-356.451	-356.418	-356.582	-356.534
C1CCCS1	[Ar]	0	0	13	1	13037	qm_opt_dimer	113118	10	2849563	-1082.85	-1082.92	-1082.99	-1083.05	-1082.89	-1086.4	-1082.41	-1082.54	-1082.87	-1082.86	-1082.8	-1082.83	-1083.03	-1082.98	-1083.09	-1083.05
C=O	CCCC	0	0	4	14	13363	qm_opt_dimer	113555	-6	2859532	-272.815	-272.904	-272.986	-273.034	-272.865	-275.091	-272.64	-272.7	-272.861	-272.845	-272.923	-272.912	-272.904	-272.876	-273.072	-273.024
C1CCCC1	CC(=O)O	0	0	15	8	12759	qm_opt_dimer	114651	-6	2895690	-425.453	-425.586	-425.699	-425.755	-425.523	-428.789	-425.185	-425.268	-425.517	-425.491	-425.594	-425.574	-425.583	-425.538	-425.814	-425.74
CC#N	c1ccccc1	0	0	6	12	13472	qm_opt_dimer	120056	-6	3013878	-364.785	-364.945	-365.034	-365.086	-364.895	-367.846	-364.583	-364.646	-364.872	-364.844	-364.962	-364.931	-364.923	-364.881	-365.149	-365.072
CC(Cl)Cl	[Na+]	0	1	8	1	13998	qm_opt_dimer	132467	-8	3432697	-1161.02	-1161.05	-1161.11	-1161.17	-1161.05	-1164.48	-1160.51	-1160.64	-1161	-1160.99	-1160.88	-1160.91	-1161.17	-1161.12	-1161.2	-1161.16
CCCOC	[K+]	0	1	15	1	14373	qm_opt_dimer	135997	-6	3532017	-833.268	-833.355	-833.422	-833.479	-833.315	-836.37	-832.914	-833.02	-833.291	-833.282	-833.264	-833.282	-833.414	-833.372	-833.519	-833.474
CCF	CCF	0	0	8	8	11151	qm_opt_dimer	139009	0	3644446	-358.04	-358.109	-358.192	-358.26	-358.108	-360.545	-357.809	-357.866	-358.065	-358.04	-358.116	-358.095	-358.121	-358.08	-358.294	-358.23
CSSC	CSSC	0	0	10	10	11202	qm_opt_dimer	149499	-4	3881501	-1752.29	-1752.36	-1752.47	-1752.57	-1752.34	-1757.75	-1751.56	-1751.76	-1752.3	-1752.29	-1752.14	-1752.19	-1752.56	-1752.48	-1752.63	-1752.56
COC	Cc1ccccc1	0	0	9	15	15334	qm_opt_dimer	155798	-6	4023398	-426.354	-426.522	-426.629	-426.697	-426.451	-429.881	-426.102	-426.188	-426.446	-426.42	-426.535	-426.513	-426.512	-426.468	-426.767	-426.688
CS	CSSC	0	0	6	10	15642	qm_opt_dimer	164064	11	4210158	-1314.81	-1314.86	-1314.95	-1315.04	-1314.86	-1318.96	-1314.27	-1314.42	-1314.82	-1314.81	-1314.71	-1314.75	-1315.02	-1314.96	-1315.07	-1315.02
CCS	CN(C)C	0	0	9	13	14837	qm_opt_dimer	164381	-7	4216856	-652.307	-652.406	-652.495	-652.567	-652.348	-655.552	-651.99	-652.098	-652.359	-652.349	-652.366	-652.38	-652.462	-652.424	-652.612	-652.564
COCOC	O	0	0	13	3	15296	qm_opt_dimer	169551	-4	4333294	-345.882	-345.965	-346.035	-346.104	-345.957	-348.351	-345.669	-345.716	-345.913	-345.882	-345.968	-345.94	-345.965	-345.919	-346.14	-346.07
CCCOC	[Na+]	0	1	15	1	14374	qm_opt_dimer	169803	-4	4342693	-395.653	-395.712	-395.8	-395.853	-395.695	-398.201	-395.389	-395.462	-395.671	-395.654	-395.699	-395.695	-395.732	-395.698	-395.888	-395.837
CC(=C)C	CCN	0	0	12	10	13504	qm_opt_dimer	189205	1	4761974	-292.235	-292.345	-292.437	-292.498	-292.289	-294.84	-292.053	-292.128	-292.3	-292.289	-292.378	-292.371	-292.346	-292.322	-292.537	-292.49
OCCO	OCCO	0	0	10	10	11234	qm_opt_dimer	191266	9	4805313	-460.397	-460.505	-460.6	-460.686	-460.5	-463.663	-460.119	-460.177	-460.436	-460.394	-460.517	-460.475	-460.505	-460.443	-460.732	-460.638
CCCC	CCN(C)C	0	0	14	16	14254	qm_opt_dimer	192176	10	4839256	-372.018	-372.159	-372.279	-372.357	-372.07	-375.371	-371.779	-371.885	-372.103	-372.093	-372.199	-372.2	-372.165	-372.138	-372.412	-372.36
C#C	[K+]	0	1	4	1	12722	qm_opt_dimer	195243	-8	4941648	-676.991	-677.034	-677.057	-677.083	-677.028	-678.877	-676.738	-676.801	-676.986	-676.98	-676.942	-676.953	-677.079	-677.048	-677.103	-677.076
C#C	[K+]	0	1	4	1	12722	qm_opt_dimer	195243	0	4941687	-677.035	-677.079	-677.103	-677.131	-677.076	-678.937	-676.783	-676.845	-677.032	-677.026	-676.99	-677.001	-677.124	-677.093	-677.149	-677.122
CC(=O)O	OCCO	0	0	8	10	13888	qm_opt_dimer	195798	7	4952565	-459.238	-459.342	-459.441	-459.518	-459.347	-462.459	-458.962	-459.013	-459.275	-459.23	-459.354	-459.307	-459.341	-459.277	-459.564	-459.466
C1CCCCC1	c1ccncn1	0	0	18	10	12917	qm_opt_dimer	210493	2	5244322	-499.926	-500.129	-500.258	-500.337	-500.043	-504.116	-499.64	-499.745	-500.042	-500.014	-500.159	-500.134	-500.12	-500.071	-500.42	-500.33
COC	S	0	0	9	3	15312	qm_opt_dimer	219300	-5	5422809	-554.343	-554.385	-554.443	-554.497	-554.381	-556.583	-554.084	-554.153	-554.353	-554.341	-554.337	-554.342	-554.439	-554.403	-554.522	-554.482
CCCl	COC	0	0	8	9	14415	qm_opt_dimer	238768	-4	5894418	-694.333	-694.413	-694.487	-694.552	-694.381	-697.33	-694.009	-694.104	-694.36	-694.347	-694.352	-694.361	-694.467	-694.425	-694.591	-694.541
CC=C(C)C	CCS	0	0	15	9	14069	qm_opt_dimer	241229	-6	5952032	-674.358	-674.474	-674.579	-674.64	-674.396	-677.874	-674.019	-674.138	-674.416	-674.408	-674.429	-674.445	-674.522	-674.485	-674.692	-674.643
BrCCBr	[K+]	0	1	8	1	12631	qm_opt_dimer	247522	8	6062711	-5826.46	-5826.77	-5826.53	-5826.79	-5826.7	-5833.03	-5825.61	-5825.87	-5826.61	-5826.62	-5826.15	-5826.28	-5827.16	-5827.02	-5826.57	-5826.6
OCCCCO	[K+]	0	1	16	1	15980	qm_opt_dimer	254665	-4	6217702	-908.542	-908.64	-908.716	-908.78	-908.605	-912.075	-908.142	-908.249	-908.562	-908.544	-908.54	-908.548	-908.695	-908.64	-908.821	-908.76
OCCCCO	[K+]	0	1	16	1	15980	qm_opt_dimer	254665	0	6217725	-908.556	-908.653	-908.731	-908.796	-908.623	-912.1	-908.158	-908.263	-908.577	-908.558	-908.559	-908.564	-908.709	-908.653	-908.836	-908.774
OCCCCO	[K+]	0	1	16	1	15980	qm_opt_dimer	254665	5	6217753	-908.548	-908.643	-908.723	-908.789	-908.617	-912.097	-908.151	-908.256	-908.569	-908.549	-908.555	-908.559	-908.701	-908.645	-908.83	-908.767
CCCC	CSCSC	0	0	14	13	14287	qm_opt_dimer	254881	-4	6222890	-1073.77	-1073.89	-1074.01	-1074.1	-1073.82	-1078.33	-1073.28	-1073.44	-1073.83	-1073.82	-1073.79	-1073.83	-1073.99	-1073.94	-1074.15	-1074.1
CC#CC	CCCC	0	0	10	14	13409	qm_opt_dimer	255403	-4	6235635	-314.237	-314.365	-314.466	-314.519	-314.284	-317.105	-314.03	-314.115	-314.305	-314.295	-314.387	-314.383	-314.355	-314.331	-314.566	-314.518
CSC	Fc1ccccc1	0	0	9	12	15514	qm_opt_dimer	263000	2	6459283	-809.314	-809.457	-809.569	-809.656	-809.428	-813.542	-808.921	-809.03	-809.384	-809.354	-809.417	-809.402	-809.505	-809.442	-809.721	-809.632
O1COCOC1	[Na+]	0	1	12	1	15936	qm_opt_dimer	267659	0	6559326	-505.603	-505.676	-505.757	-505.82	-505.683	-508.587	-505.283	-505.343	-505.612	-505.575	-505.642	-505.613	-505.688	-505.629	-505.872	-505.786
COC	FCCF	0	0	9	8	15340	qm_opt_dimer	271351	0	6646780	-433.229	-433.311	-433.398	-433.48	-433.318	-436.158	-432.954	-433.011	-433.252	-433.217	-433.31	-433.279	-433.32	-433.266	-433.524	-433.44
CCO	CNC	0	0	9	10	14677	qm_opt_dimer	274740	9	6698716	-290.079	-290.168	-290.248	-290.313	-290.139	-292.453	-289.902	-289.961	-290.127	-290.109	-290.198	-290.183	-290.172	-290.142	-290.348	-290.296
C=C	C=C	0	0	6	6	11079	qm_opt_dimer	277876	-4	6768965	-157.069	-157.137	-157.183	-157.226	-157.115	-158.534	-156.974	-157.012	-157.108	-157.1	-157.159	-157.151	-157.131	-157.117	-157.247	-157.217
C1CCCC1	COC	0	0	15	9	12766	qm_opt_dimer	279232	-4	6811578	-351.397	-351.52	-351.62	-351.681	-351.444	-354.357	-351.169	-351.257	-351.462	-351.448	-351.535	-351.532	-351.521	-351.491	-351.734	-351.68
CC(=O)O	CC(F)F	0	0	8	8	13805	qm_opt_dimer	287754	-7	7023039	-507.281	-507.374	-507.472	-507.549	-507.386	-510.575	-506.962	-507.019	-507.305	-507.259	-507.356	-507.314	-507.38	-507.313	-507.595	-507.495
CCCC	CCCC	0	0	14	14	11136	qm_opt_dimer	291337	1	7123522	-316.709	-316.83	-316.946	-317.009	-316.742	-319.673	-316.496	-316.597	-316.785	-316.781	-316.868	-316.876	-316.838	-316.819	-317.055	-317.015
CCCC	CCCC	0	0	14	14	11136	qm_opt_dimer	291337	9	7123576	-316.705	-316.827	-316.942	-317.01	-316.744	-319.676	-316.497	-316.597	-316.783	-316.779	-316.871	-316.878	-316.836	-316.817	-317.056	-317.016
CC(=O)C	[Li+]	0	1	10	1	13633	qm_opt_dimer	292244	-4	7156062	-200.396	-200.445	-200.513	-200.537	-200.429	-202.045	-200.242	-200.284	-200.411	-200.399	-200.451	-200.441	-200.441	-200.42	-200.558	-200.522
CC(=O)C	[Li+]	0	1	10	1	13633	qm_opt_dimer	292244	-3	7156070	-200.421	-200.47	-200.537	-200.561	-200.454	-202.071	-200.266	-200.308	-200.436	-200.423	-200.476	-200.466	-200.465	-200.444	-200.582	-200.546
CNC=O	[Na+]	0	1	9	1	15197	qm_opt_dimer	300798	-5	7347049	-371.21	-371.251	-371.326	-371.369	-371.267	-373.394	-370.973	-371.021	-371.215	-371.191	-371.236	-371.218	-371.269	-371.23	-371.397	-371.34
CC	[Ar]	0	0	8	1	14978	qm_opt_dimer	306669	-4	7522196	-607.29	-607.325	-607.368	-607.403	-607.309	-609.217	-607.044	-607.118	-607.295	-607.295	-607.255	-607.276	-607.383	-607.359	-607.417	-607.399
CCO	Fc1ccccc1	0	0	9	12	14711	qm_opt_dimer	309245	11	7618785	-486.344	-486.493	-486.604	-486.688	-486.472	-490.024	-486.063	-486.137	-486.419	-486.382	-486.516	-486.476	-486.491	-486.433	-486.751	-486.654
Oc1ccccc1	[Li+]	0	1	13	1	16028	qm_opt_dimer	317113	-6	7803105	-314.636	-314.755	-314.832	-314.872	-314.72	-317.185	-314.445	-314.5	-314.696	-314.673	-314.762	-314.738	-314.74	-314.705	-314.92	-314.857
c1ccccc1	c1ccncn1	0	0	12	10	16226	qm_opt_dimer	324132	-3	8057252	-496.294	-496.512	-496.622	-496.693	-496.45	-500.34	-496.033	-496.113	-496.417	-496.378	-496.531	-496.486	-496.489	-496.43	-496.782	-496.675
CNC(=O)C	CSCSC	0	0	12	13	15055	qm_opt_dimer	325366	-7	8105024	-1163.83	-1163.95	-1164.08	-1164.17	-1163.9	-1168.78	-1163.29	-1163.44	-1163.88	-1163.85	-1163.84	-1163.85	-1164.05	-1163.98	-1164.24	-1164.15
C1CCCN1	COC	0	0	14	9	12932	qm_opt_dimer	326723	-4	8161054	-367.43	-367.555	-367.65	-367.718	-367.493	-370.427	-367.203	-367.284	-367.495	-367.477	-367.573	-367.561	-367.556	-367.52	-367.773	-367.711
C1CSSC1	CSC	0	0	11	9	13158	qm_opt_dimer	342767	11	8566736	-1392.18	-1392.27	-1392.37	-1392.47	-1392.24	-1396.97	-1391.6	-1391.76	-1392.21	-1392.2	-1392.12	-1392.16	-1392.42	-1392.35	-1392.52	-1392.46
CCN	CSS	0	0	10	7	14562	qm_opt_dimer	344215	1	8628812	-971.969	-972.032	-972.118	-972.192	-972.015	-975.512	-971.548	-971.667	-971.99	-971.979	-971.937	-971.959	-972.137	-972.086	-972.228	-972.178
C1CCCCC1	CSCC	0	0	18	12	12856	qm_opt_dimer	347030	1	8701733	-752.979	-753.124	-753.252	-753.334	-753.026	-757.21	-752.594	-752.74	-753.059	-753.052	-753.095	-753.116	-753.179	-753.139	-753.397	-753.342
CC(F)F	c1ncc[nH]1	0	0	8	9	14022	qm_opt_dimer	352109	-7	8790945	-504.372	-504.506	-504.601	-504.671	-504.49	-507.824	-504.077	-504.138	-504.427	-504.383	-504.492	-504.45	-504.502	-504.437	-504.735	-504.633
CC	[Na+]	0	1	8	1	14981	qm_opt_dimer	357884	-5	8927581	-241.851	-241.864	-241.924	-241.949	-241.864	-243.267	-241.683	-241.729	-241.851	-241.844	-241.857	-241.86	-241.887	-241.87	-241.965	-241.941
C1CCCNC1	c1ccccc1	0	0	17	12	12968	qm_opt_dimer	358421	1	8947288	-483.879	-484.084	-484.21	-484.291	-483.986	-488.029	-483.599	-483.71	-483.999	-483.977	-484.112	-484.095	-484.075	-484.032	-484.369	-484.288
O	S	0	0	3	3	12361	qm_opt_dimer	369525	-7	9202116	-475.79	-475.797	-475.832	-475.873	-475.818	-477.323	-475.587	-475.63	-475.784	-475.772	-475.751	-475.753	-475.853	-475.822	-475.879	-475.85
[Li+]	c1ccccc1	1	0	1	12	16176	qm_opt_dimer	380250	4	9456324	-239.451	-239.553	-239.621	-239.654	-239.514	-241.583	-239.296	-239.35	-239.507	-239.493	-239.568	-239.554	-239.54	-239.518	-239.695	-239.649
[He]	c1ncc[nH]1	0	0	1	9	16151	qm_opt_dimer	380694	-4	9473029	-229.021	-229.106	-229.161	-229.197	-229.092	-230.869	-228.892	-228.923	-229.064	-229.042	-229.122	-229.096	-229.095	-229.065	-229.231	-229.178
CC#C	CC(=O)O	0	0	7	8	13431	qm_opt_dimer	383975	-5	9578574	-345.614	-345.716	-345.796	-345.85	-345.702	-348.236	-345.405	-345.451	-345.656	-345.624	-345.727	-345.692	-345.704	-345.659	-345.892	-345.817
CCS	CCSCC	0	0	9	15	14829	qm_opt_dimer	384085	11	9582987	-1034.49	-1034.59	-1034.69	-1034.79	-1034.54	-1038.71	-1034.02	-1034.17	-1034.53	-1034.53	-1034.5	-1034.53	-1034.69	-1034.64	-1034.84	-1034.78
CN	[Ar]	0	0	7	1	15243	qm_opt_dimer	396683	1	9952564	-623.33	-623.366	-623.406	-623.445	-623.362	-625.296	-623.082	-623.15	-623.334	-623.328	-623.297	-623.31	-623.423	-623.393	-623.458	-623.433
CCCCC	[Ar]	0	0	17	1	14236	qm_opt_dimer	406329	-6	10107896	-725.154	-725.238	-725.317	-725.369	-725.182	-728.136	-724.83	-724.94	-725.187	-725.186	-725.171	-725.196	-725.296	-725.265	-725.402	-725.37
C1CCCCC1	[Li+]	0	1	18	1	12904	qm_opt_dimer	407809	6	10144082	-243.05	-243.136	-243.228	-243.254	-243.063	-245.307	-242.863	-242.941	-243.096	-243.092	-243.152	-243.157	-243.136	-243.121	-243.293	-243.263
COC=O	c1ncc[nH]1	0	0	8	9	15278	qm_opt_dimer	413232	10	10327377	-455.118	-455.262	-455.355	-455.429	-455.257	-458.46	-454.871	-454.921	-455.185	-455.139	-455.283	-455.23	-455.249	-455.186	-455.496	-455.392
O=CN(C)C	Oc1ccccc1	0	0	12	13	15941	qm_opt_dimer	424934	-7	10642143	-555.701	-555.896	-556.018	-556.108	-555.845	-559.998	-555.387	-555.474	-555.803	-555.76	-555.91	-555.867	-555.887	-555.82	-556.188	-556.076
[Na+]	c1cccnc1	1	0	1	11	16191	qm_opt_dimer	426898	-4	10684335	-410.258	-410.347	-410.43	-410.48	-410.346	-412.931	-410.017	-410.075	-410.298	-410.273	-410.343	-410.32	-410.356	-410.315	-410.526	-410.458
C1CCCCC1	ClCCl	0	0	18	5	12871	qm_opt_dimer	428467	-4	10707561	-1195.4	-1195.52	-1195.62	-1195.7	-1195.44	-1199.99	-1194.87	-1195.04	-1195.44	-1195.43	-1195.39	-1195.42	-1195.62	-1195.57	-1195.76	-1195.7
CSSC	OC1CCCC1	0	0	10	16	15588	qm_opt_dimer	432593	-5	10767503	-1147.79	-1147.92	-1148.04	-1148.13	-1147.85	-1152.7	-1147.26	-1147.42	-1147.84	-1147.82	-1147.81	-1147.83	-1148.02	-1147.95	-1148.2	-1148.12
CNC=O	[Ar]	0	0	9	1	15194	qm_opt_dimer	440264	8	10939070	-736.648	-736.711	-736.769	-736.822	-736.714	-739.349	-736.336	-736.409	-736.659	-736.64	-736.64	-736.637	-736.765	-736.716	-736.852	-736.798
CCCOC	Oc1ccccc1	0	0	15	13	14370	qm_opt_dimer	441910	10	10982097	-540.882	-541.073	-541.205	-541.301	-541.017	-545.22	-540.568	-540.666	-540.985	-540.948	-541.104	-541.068	-541.067	-541.007	-541.379	-541.275
CSC	[Na+]	0	1	9	1	15547	qm_opt_dimer	446313	-5	11107694	-640.04	-640.058	-640.126	-640.173	-640.068	-642.44	-639.723	-639.805	-640.035	-640.026	-639.994	-640.008	-640.131	-640.096	-640.197	-640.161
CCN	OCCCO	0	0	10	13	14591	qm_opt_dimer	453248	0	11258488	-404.605	-404.721	-404.823	-404.9	-404.682	-407.749	-404.357	-404.431	-404.661	-404.634	-404.741	-404.719	-404.724	-404.679	-404.944	-404.872
CCCCC	CCS	0	0	17	9	14228	qm_opt_dimer	456099	-6	11315650	-675.587	-675.697	-675.809	-675.876	-675.616	-679.155	-675.242	-675.368	-675.644	-675.64	-675.659	-675.681	-675.752	-675.718	-675.926	-675.881
COC	Fc1ccccc1	0	0	9	12	15343	qm_opt_dimer	458075	11	11362301	-486.324	-486.475	-486.584	-486.669	-486.453	-490.002	-486.042	-486.116	-486.399	-486.361	-486.495	-486.456	-486.472	-486.414	-486.736	-486.638
Cc1cnc[nH]1	[Na+]	0	1	12	1	15768	qm_opt_dimer	461173	-5	11418508	-427.507	-427.595	-427.681	-427.729	-427.589	-430.251	-427.256	-427.316	-427.543	-427.517	-427.589	-427.566	-427.605	-427.561	-427.778	-427.708
CCCCC	Oc1ccccc1	0	0	17	13	14235	qm_opt_dimer	461500	1	11426560	-504.978	-505.172	-505.311	-505.391	-505.084	-509.231	-504.677	-504.786	-505.089	-505.061	-505.201	-505.179	-505.166	-505.117	-505.466	-505.378
C#N	[Ar]	0	0	3	1	12745	qm_opt_dimer	466374	-5	11550621	-620.9	-620.942	-620.969	-621.001	-620.951	-622.781	-620.659	-620.711	-620.897	-620.885	-620.863	-620.864	-620.982	-620.947	-621.018	-620.982
[Cl-]	[K+]	-1	1	1	1	16115	qm_opt_dimer	467551	3	11590705	-1060.17	-1060.19	-1060.2	-1060.24	-1060.2	-1062.47	-1059.8	-1059.89	-1060.15	-1060.15	-1060.02	-1060.06	-1060.3	-1060.26	-1060.25	-1060.23
O=CN(C)C	[K+]	0	1	12	1	15944	qm_opt_dimer	481981	0	11918527	-848.191	-848.276	-848.341	-848.397	-848.262	-851.298	-847.838	-847.929	-848.21	-848.192	-848.189	-848.193	-848.332	-848.281	-848.437	-848.38
CC(=O)O	CSCSC	0	0	8	13	13854	qm_opt_dimer	483187	9	11963142	-1144.46	-1144.56	-1144.68	-1144.78	-1144.55	-1149.14	-1143.94	-1144.07	-1144.49	-1144.46	-1144.47	-1144.47	-1144.66	-1144.59	-1144.83	-1144.74
CC(=C(C)C)C	c1ccccc1	0	0	18	12	13496	qm_opt_dimer	484261	-3	12003789	-467.814	-468.019	-468.153	-468.22	-467.908	-471.929	-467.532	-467.644	-467.932	-467.911	-468.039	-468.025	-468.005	-467.964	-468.299	-468.22
[Cl-]	[Na+]	-1	1	1	1	16120	qm_opt_dimer	487647	-3	12093226	-622.536	-622.525	-622.559	-622.59	-622.551	-624.266	-622.25	-622.31	-622.504	-622.497	-622.43	-622.445	-622.595	-622.564	-622.594	-622.57
[H][H]	[K+]	0	1	2	1	16139	qm_opt_dimer	488059	10	12100762	-600.907	-600.912	-600.924	-600.941	-600.914	-602.174	-600.695	-600.749	-600.889	-600.89	-600.825	-600.846	-600.972	-600.951	-600.949	-600.941
C1CCCCC1	CC=C(C)C	0	0	18	15	12813	qm_opt_dimer	488167	10	12102609	-432.151	-432.326	-432.464	-432.543	-432.213	-436.071	-431.877	-432.003	-432.256	-432.248	-432.367	-432.37	-432.328	-432.3	-432.611	-432.552
COC	[H][H]	0	0	9	2	15370	qm_opt_dimer	512741	0	12681606	-156.137	-156.177	-156.218	-156.26	-156.166	-157.396	-156.034	-156.064	-156.155	-156.144	-156.193	-156.184	-156.181	-156.162	-156.28	-156.249
CC(=O)N	COC	0	0	9	9	13722	qm_opt_dimer	514375	-7	12744864	-364.08	-364.182	-364.267	-364.331	-364.157	-366.806	-363.857	-363.915	-364.126	-364.097	-364.188	-364.163	-364.183	-364.138	-364.373	-364.302
CC(=C)C	[Ar]	0	0	12	1	13514	qm_opt_dimer	515545	10	12780606	-684.644	-684.714	-684.773	-684.825	-684.687	-687.239	-684.355	-684.445	-684.668	-684.663	-684.65	-684.666	-684.767	-684.736	-684.851	-684.817
CCCC	[Na+]	0	1	14	1	14338	qm_opt_dimer	518905	8	12900212	-320.449	-320.488	-320.577	-320.612	-320.468	-322.577	-320.227	-320.295	-320.463	-320.454	-320.492	-320.494	-320.511	-320.489	-320.641	-320.606
CC(=O)C	CCCOC	0	0	10	15	13544	qm_opt_dimer	523553	-6	13014009	-426.611	-426.745	-426.86	-426.925	-426.68	-430.004	-426.334	-426.421	-426.673	-426.647	-426.749	-426.733	-426.742	-426.697	-426.983	-426.908
C=C	CC(=O)O	0	0	6	8	13234	qm_opt_dimer	525395	-7	13075681	-307.551	-307.637	-307.709	-307.762	-307.628	-309.856	-307.367	-307.409	-307.59	-307.562	-307.649	-307.621	-307.634	-307.594	-307.798	-307.734
C1CCCCC1	[Na+]	0	1	18	1	12907	qm_opt_dimer	525443	-5	13077464	-397.817	-397.897	-397.998	-398.042	-397.845	-400.577	-397.552	-397.643	-397.855	-397.847	-397.891	-397.897	-397.919	-397.892	-398.085	-398.043
C1CCCCC1	[Na+]	0	1	18	1	12907	qm_opt_dimer	525443	0	13077507	-397.834	-397.91	-398.013	-398.056	-397.861	-400.599	-397.567	-397.657	-397.869	-397.86	-397.908	-397.913	-397.931	-397.905	-398.099	-398.057
OC1CCCC1	[Na+]	0	1	16	1	15954	qm_opt_dimer	526466	5	13116794	-433.771	-433.84	-433.942	-433.989	-433.814	-436.613	-433.486	-433.564	-433.794	-433.775	-433.835	-433.826	-433.86	-433.822	-434.033	-433.975
C1CCSSC1	[Na+]	0	1	14	1	13140	qm_opt_dimer	543561	7	13552617	-1115.63	-1115.68	-1115.78	-1115.85	-1115.67	-1119.66	-1115.11	-1115.25	-1115.64	-1115.62	-1115.56	-1115.58	-1115.8	-1115.75	-1115.9	-1115.84
OC1CCCCC1	c1ncc[nH]1	0	0	19	9	15967	qm_opt_dimer	544671	-6	13574523	-537.041	-537.241	-537.367	-537.448	-537.155	-541.324	-536.734	-536.837	-537.149	-537.116	-537.257	-537.229	-537.232	-537.176	-537.531	-537.435
CSSC	c1cccnc1	0	0	10	11	15622	qm_opt_dimer	556056	12	13829752	-1124.29	-1124.44	-1124.55	-1124.64	-1124.41	-1129.07	-1123.81	-1123.94	-1124.36	-1124.34	-1124.35	-1124.35	-1124.53	-1124.46	-1124.71	-1124.63
COC	Clc1ccccc1	0	0	9	12	15339	qm_opt_dimer	556657	-4	13843851	-846.665	-846.824	-846.925	-847.002	-846.772	-850.876	-846.271	-846.384	-846.738	-846.711	-846.761	-846.752	-846.866	-846.803	-847.073	-846.987
CC(=O)C	CCO	0	0	10	9	13554	qm_opt_dimer	557890	9	13893600	-348.064	-348.161	-348.255	-348.321	-348.143	-350.789	-347.851	-347.91	-348.111	-348.085	-348.189	-348.165	-348.163	-348.123	-348.362	-348.295
CCN	O1COCOC1	0	0	10	12	14585	qm_opt_dimer	559803	-6	13975728	-478.563	-478.702	-478.796	-478.878	-478.659	-482.052	-478.273	-478.347	-478.621	-478.584	-478.695	-478.664	-478.696	-478.638	-478.942	-478.85
C1CCCSC1	CCS	0	0	16	9	13054	qm_opt_dimer	570276	1	14196431	-1072.59	-1072.7	-1072.81	-1072.9	-1072.63	-1077.09	-1072.1	-1072.26	-1072.64	-1072.63	-1072.61	-1072.64	-1072.81	-1072.75	-1072.96	-1072.9
CCN	CO	0	0	10	6	14557	qm_opt_dimer	587102	0	14586610	-250.806	-250.877	-250.947	-251.001	-250.856	-252.819	-250.652	-250.7	-250.843	-250.826	-250.901	-250.886	-250.881	-250.854	-251.028	-250.982
OC1CCCC1	OC1CCCC1	0	0	16	16	11229	qm_opt_dimer	587176	10	14587920	-543.303	-543.485	-543.627	-543.716	-543.391	-547.703	-542.969	-543.088	-543.399	-543.373	-543.513	-543.496	-543.486	-543.436	-543.793	-543.707
C=C	CN	0	0	6	7	13277	qm_opt_dimer	589251	0	14636266	-174.349	-174.413	-174.466	-174.511	-174.395	-175.897	-174.245	-174.284	-174.386	-174.376	-174.44	-174.43	-174.412	-174.395	-174.532	-174.499
COCOC	CSSC	0	0	13	10	15298	qm_opt_dimer	593425	-7	14760191	-1145.59	-1145.7	-1145.81	-1145.91	-1145.67	-1150.29	-1145.06	-1145.2	-1145.62	-1145.6	-1145.59	-1145.6	-1145.8	-1145.73	-1145.97	-1145.89
CCCC	CN(C)C	0	0	14	13	14268	qm_opt_dimer	606555	1	15081001	-332.731	-332.856	-332.963	-333.032	-332.774	-335.725	-332.514	-332.609	-332.805	-332.796	-332.888	-332.889	-332.861	-332.836	-333.08	-333.033
OC1CCCCC1	[Na+]	0	1	19	1	15963	qm_opt_dimer	613517	-5	15233026	-473.039	-473.131	-473.238	-473.294	-473.085	-476.223	-472.728	-472.822	-473.076	-473.058	-473.115	-473.112	-473.15	-473.112	-473.34	-473.282
CC(=O)C	[Na+]	0	1	10	1	13636	qm_opt_dimer	628346	0	15524108	-355.21	-355.246	-355.328	-355.366	-355.256	-357.371	-354.974	-355.027	-355.214	-355.194	-355.239	-355.226	-355.265	-355.231	-355.393	-355.342
CCO	OC1CCCCC1	0	0	9	19	14720	qm_opt_dimer	643491	0	15860532	-465.944	-466.093	-466.214	-466.295	-466.018	-469.693	-465.651	-465.752	-466.02	-465.997	-466.111	-466.097	-466.095	-466.051	-466.355	-466.28
CC	CC(=O)O	0	0	8	8	14966	qm_opt_dimer	652458	1	16156756	-308.807	-308.886	-308.971	-309.023	-308.874	-311.171	-308.615	-308.664	-308.843	-308.818	-308.908	-308.883	-308.888	-308.85	-309.058	-308.997
CC	CC(=O)O	0	0	8	8	14966	qm_opt_dimer	652458	9	16156817	-308.805	-308.884	-308.969	-309.024	-308.875	-311.172	-308.615	-308.663	-308.842	-308.817	-308.91	-308.884	-308.887	-308.849	-309.059	-308.997
CCS	CSS	0	0	9	7	14859	qm_opt_dimer	658543	-4	16280858	-1314.81	-1314.86	-1314.95	-1315.03	-1314.85	-1318.93	-1314.26	-1314.41	-1314.82	-1314.81	-1314.7	-1314.74	-1315.02	-1314.96	-1315.07	-1315.02
C=C	COCC	0	0	6	12	13280	qm_opt_dimer	666714	9	16430903	-272.795	-272.887	-272.961	-273.025	-272.858	-275.09	-272.626	-272.684	-272.844	-272.828	-272.914	-272.901	-272.886	-272.859	-273.062	-273.012
CCCC	n1ccncc1	0	0	14	10	14350	qm_opt_dimer	673705	10	16539490	-422.536	-422.705	-422.818	-422.894	-422.653	-426.091	-422.303	-422.384	-422.635	-422.607	-422.746	-422.717	-422.698	-422.653	-422.964	-422.88
COC	[Ne]	0	0	9	1	15379	qm_opt_dimer	681950	10	16720726	-283.91	-283.942	-284	-284.051	-283.956	-285.706	-283.722	-283.76	-283.911	-283.891	-283.943	-283.926	-283.954	-283.922	-284.072	-284.024
CCS	Oc1ccccc1	0	0	9	13	14891	qm_opt_dimer	684356	1	16793293	-785.293	-785.441	-785.553	-785.637	-785.402	-789.468	-784.917	-785.027	-785.369	-785.341	-785.407	-785.394	-785.486	-785.426	-785.701	-785.616
CC(=O)N	c1ncc[nH]1	0	0	9	9	13795	qm_opt_dimer	687065	-4	16893912	-435.262	-435.409	-435.505	-435.572	-435.386	-438.551	-435.027	-435.084	-435.338	-435.298	-435.428	-435.385	-435.399	-435.342	-435.633	-435.539
CC(=O)N	CSSC	0	0	9	10	13732	qm_opt_dimer	693571	11	17030926	-1085.3	-1085.39	-1085.49	-1085.58	-1085.38	-1089.59	-1084.82	-1084.94	-1085.33	-1085.3	-1085.3	-1085.3	-1085.49	-1085.42	-1085.63	-1085.56
C1CCCS1	[Na+]	0	1	13	1	13040	qm_opt_dimer	694038	-4	17041469	-717.433	-717.485	-717.57	-717.625	-717.47	-720.475	-717.071	-717.173	-717.447	-717.437	-717.421	-717.435	-717.556	-717.515	-717.665	-717.619
C#C	Oc1ccccc1	0	0	4	13	12719	qm_opt_dimer	699867	-4	17210627	-384.615	-384.767	-384.851	-384.916	-384.735	-387.724	-384.403	-384.46	-384.693	-384.661	-384.786	-384.748	-384.746	-384.699	-384.973	-384.889
CC(C)(C)C	CSSC	0	0	17	10	13951	qm_opt_dimer	709308	-4	17473672	-1073.79	-1073.9	-1074.03	-1074.11	-1073.83	-1078.35	-1073.29	-1073.45	-1073.84	-1073.84	-1073.81	-1073.84	-1074.01	-1073.96	-1074.17	-1074.11
CC(=O)O	CCSCC	0	0	8	15	13826	qm_opt_dimer	718472	-5	17720325	-785.555	-785.674	-785.789	-785.872	-785.638	-789.589	-785.162	-785.272	-785.609	-785.581	-785.633	-785.625	-785.729	-785.668	-785.928	-785.848
Oc1ccccc1	c1ccc[nH]1	0	0	13	10	16038	qm_opt_dimer	721234	-7	17764417	-517.36	-517.569	-517.683	-517.758	-517.507	-521.473	-517.085	-517.168	-517.477	-517.437	-517.588	-517.545	-517.552	-517.492	-517.845	-517.739
CCO	CNC(=O)C	0	0	9	12	14673	qm_opt_dimer	725450	-4	17884524	-403.412	-403.528	-403.628	-403.702	-403.5	-406.509	-403.168	-403.236	-403.469	-403.438	-403.547	-403.52	-403.531	-403.483	-403.749	-403.672
CC(=O)O	Fc1ccc(cc1)F	0	0	8	12	13873	qm_opt_dimer	726494	-5	17910066	-659.634	-659.795	-659.929	-660.023	-659.805	-664.16	-659.247	-659.319	-659.698	-659.636	-659.794	-659.729	-659.795	-659.706	-660.098	-659.959
C1CCSCS1	CCO	0	0	14	9	13103	qm_opt_dimer	734630	11	18068152	-1108.5	-1108.61	-1108.72	-1108.82	-1108.57	-1113.09	-1108	-1108.15	-1108.55	-1108.53	-1108.52	-1108.53	-1108.72	-1108.65	-1108.88	-1108.81
CCN	CSCSC	0	0	10	13	14559	qm_opt_dimer	735455	10	18099920	-1050.53	-1050.63	-1050.73	-1050.83	-1050.59	-1054.79	-1050.06	-1050.2	-1050.57	-1050.56	-1050.54	-1050.57	-1050.73	-1050.68	-1050.88	-1050.82
C1CCCNC1	[Na+]	0	1	17	1	12965	qm_opt_dimer	748779	-6	18509897	-413.847	-413.929	-414.022	-414.073	-413.885	-416.636	-413.579	-413.664	-413.882	-413.87	-413.918	-413.919	-413.948	-413.917	-414.115	-414.067
C1CCCNC1	[Na+]	0	1	17	1	12965	qm_opt_dimer	748779	0	18509928	-413.896	-413.976	-414.072	-414.121	-413.935	-416.695	-413.627	-413.711	-413.93	-413.916	-413.97	-413.968	-413.994	-413.963	-414.165	-414.115
C1CCCNC1	[Na+]	0	1	17	1	12965	qm_opt_dimer	748779	5	18509958	-413.889	-413.966	-414.065	-414.113	-413.928	-416.689	-413.618	-413.702	-413.921	-413.907	-413.963	-413.96	-413.985	-413.953	-414.156	-414.106
CCCC	CO	0	0	14	6	14285	qm_opt_dimer	758870	-7	18699638	-274.03	-274.12	-274.203	-274.256	-274.069	-276.348	-273.852	-273.919	-274.079	-274.067	-274.138	-274.134	-274.123	-274.099	-274.292	-274.249
CCCOC	CNC(=O)C	0	0	15	12	14364	qm_opt_dimer	764398	10	18809977	-481.981	-482.128	-482.253	-482.342	-482.081	-485.794	-481.685	-481.775	-482.054	-482.022	-482.157	-482.129	-482.13	-482.077	-482.405	-482.316
CC(Cl)Cl	c1ccccc1	0	0	8	12	14001	qm_opt_dimer	765512	2	18841153	-1231.07	-1231.22	-1231.32	-1231.41	-1231.18	-1235.9	-1230.56	-1230.71	-1231.14	-1231.12	-1231.1	-1231.12	-1231.32	-1231.25	-1231.48	-1231.4
C1CCCOC1	c1ncc[nH]1	0	0	16	9	13019	qm_opt_dimer	766241	-4	18857117	-497.753	-497.938	-498.051	-498.13	-497.868	-501.69	-497.471	-497.562	-497.851	-497.818	-497.953	-497.923	-497.928	-497.873	-498.209	-498.115
CSC	c1ccc[nH]1	0	0	9	10	15554	qm_opt_dimer	771406	-4	18998646	-688.009	-688.133	-688.222	-688.292	-688.092	-691.471	-687.696	-687.793	-688.076	-688.057	-688.099	-688.095	-688.178	-688.132	-688.349	-688.284
OC=O	c1ncc[nH]1	0	0	5	9	15976	qm_opt_dimer	773155	-6	19043224	-415.816	-415.944	-416.022	-416.087	-415.94	-418.782	-415.594	-415.635	-415.875	-415.832	-415.953	-415.904	-415.934	-415.874	-416.144	-416.049
COP(=O)(O)O	[K+]	0	1	11	1	15397	qm_opt_dimer	791383	-6	19411927	-1283.16	-1283.23	-1283.31	-1283.39	-1283.25	-1287.43	-1282.59	-1282.71	-1283.15	-1283.11	-1283.05	-1283.06	-1283.33	-1283.24	-1283.43	-1283.34
CC=CC	[Na+]	0	1	12	1	14101	qm_opt_dimer	794215	-5	19478188	-319.212	-319.261	-319.336	-319.377	-319.248	-321.292	-319.003	-319.065	-319.231	-319.22	-319.259	-319.256	-319.279	-319.255	-319.405	-319.366
CC(=O)O	ClCCCl	0	0	8	8	13867	qm_opt_dimer	795637	-4	19518024	-1227.99	-1228.09	-1228.18	-1228.26	-1228.08	-1232.4	-1227.46	-1227.59	-1228.01	-1227.98	-1227.95	-1227.95	-1228.19	-1228.11	-1228.31	-1228.23
Oc1ccccc1	c1ccncn1	0	0	13	10	16041	qm_opt_dimer	798493	-7	19624860	-571.475	-571.703	-571.821	-571.91	-571.655	-575.945	-571.177	-571.259	-571.602	-571.553	-571.722	-571.668	-571.685	-571.614	-572.002	-571.879
C1SCCS1	CC(=O)O	0	0	11	8	13200	qm_opt_dimer	798538	10	19626891	-1143.26	-1143.36	-1143.47	-1143.56	-1143.35	-1147.87	-1142.74	-1142.87	-1143.29	-1143.26	-1143.26	-1143.26	-1143.46	-1143.38	-1143.62	-1143.54
c1ccccc1	c1ccccc1	0	0	12	12	11248	qm_opt_dimer	808968	-3	19799869	-464.212	-464.427	-464.541	-464.618	-464.356	-468.2	-463.965	-464.056	-464.342	-464.313	-464.458	-464.426	-464.408	-464.362	-464.7	-464.608
CSCC	CSCC	0	0	12	12	11198	qm_opt_dimer	809853	-7	19820692	-1034.46	-1034.56	-1034.67	-1034.74	-1034.49	-1038.64	-1033.99	-1034.14	-1034.5	-1034.5	-1034.45	-1034.49	-1034.66	-1034.61	-1034.8	-1034.75
OC=O	OC=O	0	0	5	5	11231	qm_opt_dimer	814198	-6	19925056	-379.437	-379.511	-379.578	-379.637	-379.538	-381.882	-379.214	-379.239	-379.455	-379.411	-379.506	-379.458	-379.509	-379.449	-379.674	-379.585
CCCC	COCC	0	0	14	12	14277	qm_opt_dimer	822719	-4	20110648	-352.612	-352.732	-352.84	-352.905	-352.656	-355.636	-352.377	-352.468	-352.676	-352.663	-352.751	-352.749	-352.735	-352.706	-352.954	-352.9
CC(=O)O	[Ar]	0	0	8	1	13894	qm_opt_dimer	826600	1	20206987	-756.55	-756.606	-756.668	-756.717	-756.618	-759.29	-756.222	-756.291	-756.553	-756.529	-756.528	-756.521	-756.66	-756.607	-756.744	-756.685
CCS	[Li+]	0	1	9	1	14906	qm_opt_dimer	840759	5	20595161	-485.284	-485.308	-485.368	-485.394	-485.294	-487.177	-485.043	-485.112	-485.287	-485.283	-485.263	-485.277	-485.36	-485.336	-485.414	-485.391
OC=O	[Na+]	0	1	5	1	15972	qm_opt_dimer	841234	-5	20612919	-351.805	-351.822	-351.887	-351.921	-351.859	-353.677	-351.577	-351.609	-351.79	-351.762	-351.801	-351.777	-351.839	-351.797	-351.942	-351.884
CSC	CSCC	0	0	9	12	15495	qm_opt_dimer	848645	1	20826500	-995.199	-995.282	-995.378	-995.459	-995.242	-999.064	-994.759	-994.896	-995.236	-995.229	-995.191	-995.22	-995.388	-995.34	-995.504	-995.456
CSC	CSCC	0	0	9	12	15495	qm_opt_dimer	848645	10	20826542	-995.195	-995.278	-995.374	-995.46	-995.244	-999.069	-994.759	-994.895	-995.233	-995.226	-995.194	-995.222	-995.384	-995.336	-995.505	-995.456
CCF	[K+]	0	1	8	1	14462	qm_opt_dimer	849901	-4	20873757	-778.763	-778.807	-778.855	-778.901	-778.806	-781.219	-778.441	-778.522	-778.759	-778.749	-778.71	-778.724	-778.871	-778.83	-778.924	-778.886
C1CCCN1	CCN	0	0	14	10	12927	qm_opt_dimer	850045	-7	20879029	-347.547	-347.676	-347.775	-347.833	-347.596	-350.491	-347.333	-347.42	-347.62	-347.607	-347.694	-347.69	-347.677	-347.648	-347.885	-347.833
CNC(=O)C	[Na+]	0	1	12	1	15107	qm_opt_dimer	853249	4	20990365	-410.564	-410.616	-410.708	-410.754	-410.624	-413.111	-410.299	-410.357	-410.576	-410.55	-410.611	-410.591	-410.636	-410.593	-410.789	-410.726
[K+]	c1ccncn1	1	0	1	10	16167	qm_opt_dimer	856297	0	21089950	-863.952	-864.068	-864.13	-864.184	-864.057	-867.231	-863.614	-863.699	-863.993	-863.971	-863.987	-863.98	-864.114	-864.059	-864.236	-864.168
CC(=O)O	Clc1ccccc1	0	0	8	12	13870	qm_opt_dimer	857704	-4	21125017	-920.732	-920.899	-921.013	-921.087	-920.862	-925.324	-920.297	-920.405	-920.803	-920.762	-920.83	-920.805	-920.938	-920.86	-921.161	-921.055
OC=O	[K+]	0	1	5	1	15971	qm_opt_dimer	858199	6	21147274	-789.486	-789.528	-789.574	-789.614	-789.551	-791.932	-789.168	-789.23	-789.476	-789.454	-789.439	-789.433	-789.584	-789.533	-789.64	-789.586
CC(=O)O	Cc1ccccc1	0	0	8	15	13865	qm_opt_dimer	860276	-5	21236112	-500.426	-500.602	-500.721	-500.795	-500.553	-504.345	-500.138	-500.219	-500.519	-500.48	-500.618	-500.579	-500.592	-500.533	-500.867	-500.767
CC(=O)O	OC1CCCC1	0	0	8	16	13883	qm_opt_dimer	867592	0	21434596	-500.699	-500.84	-500.962	-501.037	-500.795	-504.474	-500.391	-500.475	-500.763	-500.727	-500.852	-500.82	-500.84	-500.782	-501.098	-501.006
CC#N	[Ar]	0	0	6	1	13466	qm_opt_dimer	868938	10	21484121	-660.208	-660.265	-660.308	-660.345	-660.266	-662.448	-659.942	-660.006	-660.215	-660.203	-660.193	-660.194	-660.307	-660.269	-660.368	-660.327
CC(=O)N	OC1CCCC1	0	0	9	16	13759	qm_opt_dimer	875083	0	21655999	-480.814	-480.96	-481.083	-481.157	-480.906	-484.552	-480.521	-480.609	-480.887	-480.854	-480.978	-480.952	-480.961	-480.908	-481.217	-481.132
Clc1ccccc1	[K+]	0	1	12	1	15807	qm_opt_dimer	878669	-7	21706455	-1291.41	-1291.54	-1291.61	-1291.67	-1291.5	-1295.62	-1290.92	-1291.06	-1291.45	-1291.44	-1291.38	-1291.4	-1291.64	-1291.57	-1291.73	-1291.66
Clc1ccccc1	[K+]	0	1	12	1	15807	qm_opt_dimer	878669	-5	21706461	-1291.44	-1291.57	-1291.64	-1291.7	-1291.53	-1295.66	-1290.95	-1291.08	-1291.48	-1291.47	-1291.41	-1291.43	-1291.67	-1291.6	-1291.76	-1291.69
CCO	c1ccccc1	0	0	9	12	14752	qm_opt_dimer	885184	11	21923645	-387.093	-387.24	-387.338	-387.413	-387.2	-390.3	-386.875	-386.948	-387.177	-387.152	-387.274	-387.247	-387.234	-387.193	-387.47	-387.394
ClCCCl	c1ncc[nH]1	0	0	8	9	15782	qm_opt_dimer	887739	1	21982245	-1225.08	-1225.22	-1225.3	-1225.38	-1225.19	-1229.66	-1224.58	-1224.71	-1225.13	-1225.1	-1225.09	-1225.09	-1225.31	-1225.24	-1225.45	-1225.37
C=C	CNC(=O)C	0	0	6	12	13272	qm_opt_dimer	891409	-4	22051493	-326.963	-327.069	-327.155	-327.217	-327.043	-329.593	-326.768	-326.826	-327.018	-326.994	-327.093	-327.069	-327.067	-327.029	-327.259	-327.194
Fc1ccccc1	[Na+]	0	1	12	1	15863	qm_opt_dimer	895161	-5	22175592	-493.448	-493.547	-493.639	-493.696	-493.547	-496.555	-493.154	-493.22	-493.489	-493.457	-493.529	-493.502	-493.56	-493.508	-493.748	-493.668
C=C	S1CSCSC1	0	0	6	12	13329	qm_opt_dimer	899003	-6	22323332	-1390.92	-1391.02	-1391.11	-1391.2	-1390.99	-1395.65	-1390.34	-1390.5	-1390.95	-1390.94	-1390.85	-1390.89	-1391.16	-1391.1	-1391.26	-1391.19
C1CCCSC1	[Na+]	0	1	16	1	13065	qm_opt_dimer	899150	-4	22328865	-756.725	-756.794	-756.89	-756.951	-756.764	-760.119	-756.337	-756.451	-756.749	-756.739	-756.729	-756.745	-756.865	-756.823	-756.996	-756.946
C1CCCSC1	[Na+]	0	1	16	1	13065	qm_opt_dimer	899150	6	22328931	-756.733	-756.797	-756.898	-756.954	-756.769	-760.13	-756.34	-756.454	-756.753	-756.742	-756.735	-756.75	-756.868	-756.825	-757	-756.95
COP(=O)(OC)OC	c1ncc[nH]1	0	0	17	9	15414	qm_opt_dimer	900376	10	22374796	-988.108	-988.291	-988.429	-988.55	-988.274	-993.644	-987.577	-987.694	-988.177	-988.115	-988.23	-988.184	-988.32	-988.218	-988.64	-988.493
COP(=O)(O)O	c1ccccc1	0	0	11	12	15401	qm_opt_dimer	902683	-4	22434352	-915.553	-915.72	-915.847	-915.947	-915.695	-920.606	-915.06	-915.171	-915.621	-915.567	-915.65	-915.613	-915.752	-915.661	-916.023	-915.895
OCCCO	[Na+]	0	1	13	1	15990	qm_opt_dimer	903524	-3	22454236	-431.608	-431.661	-431.747	-431.803	-431.664	-434.233	-431.327	-431.389	-431.615	-431.589	-431.643	-431.626	-431.679	-431.635	-431.834	-431.77
Oc1ccccc1	[Na+]	0	1	13	1	16031	qm_opt_dimer	907663	-4	22556954	-469.427	-469.525	-469.622	-469.675	-469.52	-472.491	-469.144	-469.211	-469.468	-469.438	-469.516	-469.49	-469.535	-469.486	-469.724	-469.647
Oc1ccccc1	[Na+]	0	1	13	1	16031	qm_opt_dimer	907663	0	22556982	-469.447	-469.543	-469.642	-469.695	-469.541	-472.516	-469.164	-469.229	-469.487	-469.456	-469.539	-469.51	-469.554	-469.504	-469.745	-469.666
CC(=O)O	CCSS	0	0	8	10	13829	qm_opt_dimer	910163	10	22648622	-1105.18	-1105.27	-1105.37	-1105.46	-1105.27	-1109.51	-1104.69	-1104.81	-1105.21	-1105.18	-1105.17	-1105.17	-1105.37	-1105.3	-1105.51	-1105.43
CC(=O)C	CCN	0	0	10	10	13551	qm_opt_dimer	918754	1	22869847	-328.187	-328.29	-328.385	-328.444	-328.255	-330.867	-327.984	-328.049	-328.241	-328.22	-328.317	-328.298	-328.291	-328.255	-328.483	-328.424
CC(=O)O	[Na+]	0	1	8	1	13908	qm_opt_dimer	923137	-5	22967141	-391.108	-391.14	-391.219	-391.259	-391.166	-393.334	-390.854	-390.898	-391.103	-391.075	-391.121	-391.098	-391.158	-391.115	-391.285	-391.223
CCSSC	[Na+]	0	1	13	1	14803	qm_opt_dimer	926894	-5	23097323	-1077.54	-1077.57	-1077.66	-1077.73	-1077.57	-1081.26	-1077.04	-1077.17	-1077.53	-1077.52	-1077.45	-1077.47	-1077.69	-1077.64	-1077.77	-1077.72
Cc1cnc[nH]1	[K+]	0	1	12	1	15767	qm_opt_dimer	930528	0	23181583	-865.187	-865.301	-865.369	-865.421	-865.277	-868.502	-864.845	-864.937	-865.228	-865.209	-865.222	-865.22	-865.35	-865.297	-865.473	-865.409
Cc1cnc[nH]1	[K+]	0	1	12	1	15767	qm_opt_dimer	930528	6	23181614	-865.178	-865.292	-865.36	-865.412	-865.269	-868.497	-864.836	-864.928	-865.22	-865.2	-865.216	-865.212	-865.341	-865.288	-865.464	-865.401
C1CCCCC1	CNC	0	0	18	10	12845	qm_opt_dimer	930862	-4	23193298	-370.825	-370.968	-371.082	-371.146	-370.868	-374.1	-370.585	-370.69	-370.907	-370.898	-370.991	-370.994	-370.969	-370.943	-371.201	-371.151
CSSC	FCCF	0	0	10	8	15576	qm_opt_dimer	943080	-7	23492915	-1154.39	-1154.46	-1154.57	-1154.66	-1154.47	-1158.83	-1153.85	-1153.98	-1154.4	-1154.37	-1154.34	-1154.35	-1154.58	-1154.5	-1154.72	-1154.63
C=C	COC(=O)C	0	0	6	11	13278	qm_opt_dimer	945202	-6	23544813	-346.83	-346.933	-347.016	-347.074	-346.909	-349.488	-346.614	-346.669	-346.874	-346.846	-346.94	-346.914	-346.927	-346.884	-347.119	-347.048
CCN	CCSCC	0	0	10	15	14531	qm_opt_dimer	955303	1	23762668	-691.641	-691.753	-691.861	-691.941	-691.694	-695.27	-691.301	-691.42	-691.702	-691.691	-691.728	-691.739	-691.809	-691.769	-691.988	-691.935
FCF	[Na+]	0	1	5	1	15843	qm_opt_dimer	957987	-5	23819525	-401.065	-401.073	-401.137	-401.181	-401.117	-403.076	-400.797	-400.836	-401.04	-401.012	-401.034	-401.014	-401.099	-401.054	-401.202	-401.142
CC	CC	0	0	8	8	11179	qm_opt_dimer	961386	-4	23916196	-159.546	-159.605	-159.67	-159.707	-159.563	-161.093	-159.435	-159.489	-159.584	-159.582	-159.631	-159.636	-159.611	-159.602	-159.729	-159.709
Clc1ccc(cc1)Cl	[Na+]	0	1	12	1	15798	qm_opt_dimer	961950	-7	23940990	-1313.35	-1313.45	-1313.55	-1313.62	-1313.45	-1318.04	-1312.78	-1312.92	-1313.37	-1313.35	-1313.3	-1313.31	-1313.57	-1313.49	-1313.68	-1313.6
Clc1ccc(cc1)Cl	[Na+]	0	1	12	1	15798	qm_opt_dimer	961950	-5	23941010	-1313.38	-1313.48	-1313.58	-1313.65	-1313.48	-1318.08	-1312.81	-1312.95	-1313.4	-1313.38	-1313.33	-1313.34	-1313.6	-1313.52	-1313.71	-1313.63
C#N	[Na+]	0	1	3	1	12748	qm_opt_dimer	990747	0	24676427	-255.508	-255.523	-255.571	-255.59	-255.55	-256.882	-255.34	-255.364	-255.496	-255.478	-255.51	-255.492	-255.529	-255.501	-255.608	-255.567
O	O	0	0	3	3	11056	qm_opt_dimer	991082	9	24688625	-152.848	-152.864	-152.897	-152.931	-152.888	-153.842	-152.757	-152.764	-152.848	-152.828	-152.879	-152.855	-152.866	-152.841	-152.934	-152.898
O=CN(C)C	[Ar]	0	0	12	1	15942	qm_opt_dimer	995290	-6	24792009	-775.922	-776.004	-776.072	-776.128	-775.987	-778.962	-775.582	-775.668	-775.943	-775.923	-775.925	-775.925	-776.057	-776.006	-776.165	-776.107
COC(=O)C	[Na+]	0	1	11	1	15260	qm_opt_dimer	995349	-5	24794150	-430.38	-430.431	-430.52	-430.568	-430.445	-432.958	-430.1	-430.156	-430.385	-430.357	-430.411	-430.39	-430.449	-430.402	-430.604	-430.536
C1CSSC1	CC(=O)N	0	0	11	9	13149	qm_opt_dimer	996233	-5	24827601	-1123.37	-1123.48	-1123.59	-1123.67	-1123.45	-1127.93	-1122.87	-1123	-1123.41	-1123.39	-1123.37	-1123.38	-1123.58	-1123.51	-1123.73	-1123.65
COP(=O)(O)O	CSSC	0	0	11	10	15393	qm_opt_dimer	998225	-5	24903591	-1559.59	-1559.68	-1559.81	-1559.92	-1559.69	-1565.38	-1558.86	-1559.02	-1559.6	-1559.55	-1559.49	-1559.49	-1559.83	-1559.72	-1559.98	-1559.87
CC(=O)O	CC=O	0	0	8	7	13811	qm_opt_dimer	998942	-5	24928823	-382.8	-382.893	-382.981	-383.041	-382.894	-385.536	-382.568	-382.614	-382.835	-382.799	-382.901	-382.864	-382.891	-382.838	-383.082	-383
CCCC	OCCO	0	0	14	10	14318	qm_opt_dimer	1009922	-6	25220004	-388.541	-388.658	-388.762	-388.828	-388.599	-391.635	-388.29	-388.371	-388.597	-388.574	-388.668	-388.655	-388.659	-388.619	-388.875	-388.81
OCCCO	[K+]	0	1	13	1	15989	qm_opt_dimer	1017700	0	25403911	-869.26	-869.339	-869.405	-869.466	-869.324	-872.452	-868.888	-868.982	-869.271	-869.252	-869.247	-869.251	-869.396	-869.343	-869.501	-869.443
CCS	c1ccc2c(c1)[nH]cc2	0	0	9	16	14915	qm_opt_dimer	1018047	-4	25410808	-841.569	-841.767	-841.891	-841.966	-841.687	-846.275	-841.171	-841.297	-841.677	-841.648	-841.724	-841.712	-841.804	-841.74	-842.055	-841.961
C1CCSSC1	[K+]	0	1	14	1	13139	qm_opt_dimer	1024241	9	25536425	-1553.28	-1553.36	-1553.43	-1553.51	-1553.33	-1557.87	-1552.67	-1552.84	-1553.29	-1553.28	-1553.15	-1553.2	-1553.52	-1553.45	-1553.56	-1553.51
[F-]	[Na+]	-1	1	1	1	16134	qm_opt_dimer	1027026	-2	25559666	-262.167	-262.154	-262.191	-262.223	-262.196	-263.343	-261.991	-262.012	-262.139	-262.121	-262.127	-262.114	-262.175	-262.147	-262.225	-262.188
[F-]	[Na+]	-1	1	1	1	16134	qm_opt_dimer	1027026	0	25559671	-262.177	-262.163	-262.201	-262.233	-262.208	-263.357	-262.002	-262.022	-262.149	-262.13	-262.139	-262.124	-262.185	-262.156	-262.235	-262.198
C=O	[Na+]	0	1	4	1	13377	qm_opt_dimer	1029717	0	25595375	-276.593	-276.599	-276.652	-276.679	-276.631	-278.045	-276.408	-276.437	-276.576	-276.558	-276.586	-276.57	-276.615	-276.585	-276.696	-276.654
C1SCCS1	[K+]	0	1	11	1	13214	qm_opt_dimer	1031637	0	25659729	-1513.98	-1514.05	-1514.11	-1514.18	-1514.03	-1518.21	-1513.4	-1513.56	-1513.98	-1513.98	-1513.84	-1513.89	-1514.2	-1514.14	-1514.22	-1514.18
CCCC	CCl	0	0	14	5	14265	qm_opt_dimer	1316164	-4	34654735	-658.427	-658.509	-658.591	-658.647	-658.456	-661.353	-658.121	-658.226	-658.464	-658.46	-658.457	-658.478	-658.565	-658.534	-658.683	-658.648
CCS	OC1CCCCC1	0	0	9	19	14885	qm_opt_dimer	1316294	-7	34658418	-788.883	-789.024	-789.147	-789.225	-788.934	-793.154	-788.475	-788.612	-788.952	-788.936	-788.974	-788.986	-789.077	-789.027	-789.289	-789.223
CSSC	Fc1ccccc1	0	0	10	12	15579	qm_opt_dimer	1316383	12	34660941	-1207.5	-1207.65	-1207.77	-1207.88	-1207.63	-1212.72	-1206.96	-1207.1	-1207.57	-1207.53	-1207.55	-1207.55	-1207.75	-1207.67	-1207.95	-1207.85
Fc1ccc(cc1)F	[K+]	0	1	12	1	15852	qm_opt_dimer	1316441	10	34662539	-1030.35	-1030.47	-1030.56	-1030.63	-1030.48	-1034.51	-1029.9	-1030	-1030.38	-1030.34	-1030.37	-1030.35	-1030.53	-1030.45	-1030.69	-1030.6
NC=O	[K+]	0	1	6	1	15917	qm_opt_dimer	1316451	-5	34662790	-769.591	-769.64	-769.684	-769.724	-769.648	-771.984	-769.288	-769.356	-769.589	-769.574	-769.549	-769.552	-769.697	-769.652	-769.748	-769.703
O1CCOCC1	[Na+]	0	1	14	1	15927	qm_opt_dimer	1316453	-5	34662835	-469.623	-469.698	-469.786	-469.846	-469.688	-472.53	-469.321	-469.392	-469.64	-469.614	-469.672	-469.655	-469.714	-469.666	-469.892	-469.821
[Mg+2]	c1ccccc1	2	0	1	12	16179	qm_opt_dimer	1316522	-3	34664756	-431.51	-431.606	-431.684	-431.726	-431.581	-434.187	-431.262	-431.337	-431.56	-431.544	-431.59	-431.582	-431.62	-431.588	-431.778	-431.725
CSC	O	0	0	9	3	15493	qm_opt_dimer	1335828	0	35078915	-554.381	-554.423	-554.481	-554.536	-554.421	-556.632	-554.129	-554.196	-554.396	-554.382	-554.383	-554.386	-554.477	-554.442	-554.557	-554.517
CC	c1ccccc1	0	0	8	12	14984	qm_opt_dimer	2162152	2	54129371	-311.883	-312.018	-312.109	-312.169	-311.966	-314.657	-311.705	-311.777	-311.967	-311.951	-312.052	-312.037	-312.013	-311.985	-312.22	-312.163
CCCO	CCN	0	0	12	10	14381	qm_opt_dimer	2162301	-4	54133659	-329.378	-329.483	-329.576	-329.64	-329.433	-332.088	-329.172	-329.245	-329.435	-329.418	-329.505	-329.495	-329.488	-329.456	-329.679	-329.625
CCN	c1ccc[nH]1	0	0	10	10	14619	qm_opt_dimer	2162325	10	54134348	-345.169	-345.304	-345.393	-345.46	-345.262	-348.056	-344.981	-345.047	-345.248	-345.226	-345.34	-345.316	-345.298	-345.262	-345.512	-345.446
CC(=O)N	CCSS	0	0	9	10	13705	qm_opt_dimer	2162491	10	54138986	-1085.3	-1085.39	-1085.5	-1085.58	-1085.38	-1089.59	-1084.82	-1084.94	-1085.33	-1085.31	-1085.3	-1085.3	-1085.49	-1085.42	-1085.63	-1085.56
C=C	S	0	0	6	3	13223	qm_opt_dimer	2162619	1	54142588	-477.918	-477.95	-477.993	-478.039	-477.952	-479.701	-477.712	-477.77	-477.929	-477.924	-477.912	-477.92	-478	-477.975	-478.054	-478.028
CNC=O	[K+]	0	1	9	1	15196	qm_opt_dimer	2162719	0	54145390	-808.908	-808.975	-809.03	-809.078	-808.974	-811.665	-808.58	-808.659	-808.917	-808.9	-808.888	-808.89	-809.032	-808.983	-809.11	-809.058
[Ne]	c1ccccc1	0	0	1	12	16197	qm_opt_dimer	2162918	-5	54151036	-361.049	-361.147	-361.223	-361.28	-361.137	-363.639	-360.837	-360.892	-361.098	-361.074	-361.154	-361.13	-361.149	-361.112	-361.321	-361.257
SS	[Na+]	0	1	4	1	16063	qm_opt_dimer	2162976	-8	54152677	-959.616	-959.601	-959.659	-959.704	-959.637	-962.275	-959.19	-959.284	-959.579	-959.57	-959.465	-959.491	-959.722	-959.674	-959.721	-959.685
SS	[Na+]	0	1	4	1	16063	qm_opt_dimer	2162976	-5	54152674	-959.658	-959.642	-959.701	-959.746	-959.68	-962.324	-959.231	-959.326	-959.621	-959.611	-959.509	-959.534	-959.763	-959.715	-959.763	-959.727
[Br-]	[K+]	-1	1	1	1	16100	qm_opt_dimer	2517656	-5	63988884	-3174.02	-3174.16	-3174.02	-3174.17	-3174.14	-3177.56	-3173.51	-3173.66	-3174.08	-3174.08	-3173.79	-3173.87	-3174.38	-3174.31	-3174.05	-3174.06
[K+]	[Kr]	1	0	1	1	16158	qm_opt_dimer	2517920	-5	63996583	-3353.4	-3353.56	-3353.41	-3353.55	-3353.52	-3357.03	-3352.87	-3353.03	-3353.46	-3353.47	-3353.16	-3353.25	-3353.78	-3353.71	-3353.42	-3353.44

## Sheet: GA_subset_Monomer
smile	M06	M062X	M06L	B3LYP	BLYP	dlDF	PBE	PBE0	r2SCAN	r2SCAN0	revPBE	revPBE0	SCAN	SCAN0	TPSS	TPSS0
CNC=O	-209.123	-209.18	-209.229	-209.266	-209.18	-210.671	-209.002	-209.029	-209.149	-209.129	-209.193	-209.172	-209.18	-209.152	-209.292	-209.246
O	-76.4222	-76.4299	-76.4468	-76.4634	-76.4424	-76.9189	-76.3766	-76.3801	-76.4222	-76.4119	-76.4376	-76.4258	-76.4311	-76.4183	-76.4651	-76.4469
CNCC	-174.365	-174.428	-174.48	-174.518	-174.396	-175.883	-174.258	-174.302	-174.402	-174.395	-174.447	-174.444	-174.43	-174.416	-174.542	-174.515
CCN	-135.095	-135.141	-135.183	-135.214	-135.122	-136.264	-135.014	-135.045	-135.123	-135.116	-135.16	-135.155	-135.143	-135.131	-135.229	-135.207
CCC	-119.049	-119.093	-119.138	-119.166	-119.064	-120.179	-118.97	-119.008	-119.078	-119.077	-119.113	-119.116	-119.098	-119.091	-119.183	-119.168
SS	-797.563	-797.562	-797.594	-797.635	-797.583	-799.592	-797.249	-797.324	-797.545	-797.541	-797.453	-797.477	-797.664	-797.628	-797.648	-797.624
CSS	-836.851	-836.869	-836.911	-836.962	-836.881	-839.239	-836.516	-836.601	-836.846	-836.84	-836.765	-836.788	-836.971	-836.932	-836.982	-836.952
CN(C)C	-174.366	-174.43	-174.479	-174.519	-174.397	-175.881	-174.258	-174.302	-174.403	-174.396	-174.447	-174.444	-174.432	-174.417	-174.545	-174.517
CC(C)(C)C	-197.63	-197.706	-197.774	-197.814	-197.65	-199.461	-197.498	-197.56	-197.678	-197.675	-197.728	-197.732	-197.711	-197.699	-197.843	-197.818
CC(O)C	-194.273	-194.329	-194.382	-194.42	-194.307	-195.83	-194.15	-194.19	-194.301	-194.29	-194.342	-194.334	-194.332	-194.312	-194.442	-194.409
COC	-154.955	-154.997	-155.035	-155.071	-154.989	-156.159	-154.858	-154.885	-154.974	-154.963	-155.008	-154.998	-154.998	-154.98	-155.091	-155.06
CCCCC	-197.626	-197.703	-197.772	-197.813	-197.65	-199.463	-197.497	-197.559	-197.674	-197.672	-197.728	-197.732	-197.708	-197.696	-197.843	-197.818
COCC	-194.25	-194.309	-194.359	-194.403	-194.292	-195.812	-194.13	-194.168	-194.28	-194.267	-194.325	-194.314	-194.311	-194.29	-194.429	-194.392
CNC(=O)C	-248.419	-248.491	-248.553	-248.596	-248.479	-250.321	-248.272	-248.31	-248.454	-248.434	-248.507	-248.487	-248.492	-248.461	-248.627	-248.577
C1CCCC1	-196.42	-196.499	-196.562	-196.599	-196.449	-198.197	-196.299	-196.357	-196.47	-196.466	-196.523	-196.524	-196.502	-196.49	-196.632	-196.606
CCCCCC	-236.905	-236.997	-237.078	-237.127	-236.934	-239.097	-236.751	-236.824	-236.962	-236.959	-237.027	-237.03	-237.002	-236.987	-237.163	-237.132
COP(=O)(OC)OC	-761.97	-762.063	-762.155	-762.24	-762.06	-765.752	-761.55	-761.639	-761.989	-761.949	-761.987	-761.966	-762.102	-762.03	-762.292	-762.197
CCF	-179.015	-179.048	-179.089	-179.125	-179.049	-180.268	-178.899	-178.928	-179.026	-179.014	-179.054	-179.044	-179.054	-179.034	-179.142	-179.11
[Li+]	-7.29036	-7.28197	-7.30023	-7.28498	-7.27753	-7.42623	-7.25524	-7.2617	-7.28106	-7.27995	-7.27945	-7.27986	-7.28106	-7.27995	-7.28609	-7.28508
[Na+]	-162.083	-162.061	-162.093	-162.094	-162.082	-162.727	-161.965	-161.984	-162.059	-162.052	-162.043	-162.042	-162.08	-162.068	-162.1	-162.086
C1CCCOC1	-271.629	-271.723	-271.79	-271.84	-271.678	-273.831	-271.462	-271.522	-271.678	-271.664	-271.735	-271.727	-271.723	-271.697	-271.88	-271.835
C1CCSCS1	-953.499	-953.572	-953.639	-953.706	-953.544	-956.883	-953.097	-953.215	-953.527	-953.52	-953.467	-953.492	-953.673	-953.626	-953.748	-953.704
[He]	-2.90909	-2.90381	-2.91354	-2.91408	-2.90508	-3.00558	-2.89145	-2.8945	-2.90435	-2.90315	-2.90653	-2.9058	-2.90435	-2.90315	-2.90918	-2.90805
[K+]	-599.734	-599.742	-599.751	-599.76	-599.744	-600.945	-599.527	-599.579	-599.716	-599.718	-599.647	-599.669	-599.8	-599.779	-599.768	-599.761
[Ar]	-527.518	-527.524	-527.534	-527.55	-527.528	-528.67	-527.327	-527.374	-527.504	-527.504	-527.44	-527.459	-527.579	-527.559	-527.554	-527.545
Oc1ccccc1	-307.32	-307.436	-307.505	-307.556	-307.416	-309.748	-307.156	-307.201	-307.385	-307.359	-307.455	-307.426	-307.428	-307.391	-307.602	-307.536
c1ccc2c(c1)[nH]cc2	-363.6	-363.76	-363.843	-363.897	-363.716	-366.584	-363.417	-363.477	-363.695	-363.668	-363.785	-363.753	-363.747	-363.707	-363.962	-363.887
[Ca+2]	-676.885	-676.895	-676.902	-676.906	-676.896	-678.154	-676.664	-676.72	-676.865	-676.867	-676.791	-676.814	-676.959	-676.936	-676.919	-676.911
C1CCCS1	-555.315	-555.382	-555.441	-555.49	-555.348	-557.716	-555.066	-555.148	-555.348	-555.344	-555.34	-555.354	-555.434	-555.406	-555.525	-555.493
Cc1cnc[nH]1	-265.4	-265.505	-265.565	-265.607	-265.482	-267.51	-265.264	-265.304	-265.458	-265.436	-265.525	-265.499	-265.496	-265.464	-265.652	-265.595
C1CSSC1	-914.214	-914.268	-914.326	-914.384	-914.252	-917.241	-913.835	-913.942	-914.229	-914.224	-914.161	-914.187	-914.368	-914.325	-914.421	-914.382
c1ccc[nH]1	-210.053	-210.142	-210.189	-210.226	-210.121	-211.773	-209.948	-209.981	-210.105	-210.089	-210.161	-210.141	-210.134	-210.11	-210.262	-210.218
C1OCCO1	-268.249	-268.322	-268.374	-268.42	-268.307	-270.167	-268.088	-268.128	-268.277	-268.257	-268.323	-268.304	-268.32	-268.287	-268.459	-268.406
n1ccncc1	-264.166	-264.275	-264.331	-264.375	-264.268	-266.238	-264.04	-264.07	-264.228	-264.2	-264.297	-264.262	-264.264	-264.227	-264.421	-264.356
OCCCO	-269.468	-269.537	-269.597	-269.649	-269.527	-271.458	-269.305	-269.345	-269.497	-269.475	-269.549	-269.528	-269.538	-269.504	-269.679	-269.626
CC=O	-153.758	-153.798	-153.838	-153.867	-153.804	-154.922	-153.669	-153.687	-153.776	-153.76	-153.816	-153.797	-153.798	-153.776	-153.888	-153.851
OCCCCO	-308.754	-308.839	-308.911	-308.969	-308.815	-311.095	-308.564	-308.617	-308.792	-308.769	-308.851	-308.832	-308.84	-308.804	-309.003	-308.946
OCCO	-230.18	-230.233	-230.281	-230.325	-230.232	-231.814	-230.041	-230.07	-230.199	-230.178	-230.24	-230.22	-230.233	-230.203	-230.347	-230.301
c1ncc[nH]1	-226.108	-226.198	-226.244	-226.281	-226.186	-227.864	-225.998	-226.025	-226.157	-226.136	-226.215	-226.188	-226.188	-226.158	-226.32	-226.268
[Kr]	-2753.66	-2753.82	-2753.66	-2753.79	-2753.78	-2756.09	-2753.35	-2753.46	-2753.75	-2753.76	-2753.52	-2753.59	-2753.98	-2753.93	-2753.65	-2753.68
c1cccnc1	-248.145	-248.252	-248.309	-248.352	-248.233	-250.182	-248.02	-248.058	-248.208	-248.188	-248.273	-248.248	-248.243	-248.213	-248.395	-248.34
FCCF	-278.259	-278.297	-278.348	-278.397	-278.318	-279.989	-278.083	-278.112	-278.264	-278.239	-278.292	-278.269	-278.306	-278.27	-278.421	-278.367
S1CSCSC1	-1312.4	-1312.46	-1312.52	-1312.6	-1312.45	-1316.41	-1311.87	-1312.01	-1312.41	-1312.4	-1312.29	-1312.33	-1312.61	-1312.54	-1312.64	-1312.59
CC(=O)N(C)C	-287.705	-287.796	-287.868	-287.917	-287.769	-289.956	-287.532	-287.583	-287.75	-287.729	-287.81	-287.791	-287.795	-287.762	-287.957	-287.901
CCO	-154.983	-155.024	-155.065	-155.098	-155.016	-156.191	-154.888	-154.915	-155.003	-154.992	-155.038	-155.028	-155.027	-155.009	-155.115	-155.086
C=C	-78.5345	-78.5678	-78.5911	-78.6152	-78.5607	-79.2719	-78.4883	-78.5069	-78.5544	-78.5503	-78.583	-78.578	-78.5654	-78.5583	-78.6258	-78.6102
CSSC	-876.144	-876.179	-876.232	-876.29	-876.177	-878.885	-875.785	-875.883	-876.15	-876.145	-876.077	-876.102	-876.282	-876.241	-876.318	-876.284
S	-399.382	-399.379	-399.4	-399.424	-399.391	-400.429	-399.222	-399.262	-399.373	-399.371	-399.329	-399.342	-399.432	-399.415	-399.427	-399.416
C1SCCS1	-914.219	-914.275	-914.331	-914.391	-914.26	-917.249	-913.843	-913.949	-914.237	-914.231	-914.17	-914.194	-914.376	-914.332	-914.429	-914.39
CCCC	-158.351	-158.412	-158.469	-158.504	-158.372	-159.838	-158.247	-158.298	-158.39	-158.388	-158.435	-158.438	-158.417	-158.408	-158.527	-158.507
CS	-438.664	-438.679	-438.711	-438.744	-438.681	-440.069	-438.482	-438.533	-438.667	-438.664	-438.634	-438.647	-438.733	-438.712	-438.755	-438.738
CC(=O)N	-209.148	-209.203	-209.255	-209.289	-209.202	-210.698	-209.026	-209.052	-209.173	-209.153	-209.217	-209.195	-209.203	-209.175	-209.311	-209.267
CSC	-477.951	-477.984	-478.026	-478.067	-477.975	-479.712	-477.746	-477.808	-477.965	-477.962	-477.942	-477.955	-478.037	-478.015	-478.086	-478.064
CCOCC	-233.552	-233.626	-233.69	-233.738	-233.595	-235.466	-233.405	-233.456	-233.591	-233.579	-233.643	-233.635	-233.629	-233.607	-233.77	-233.73
COC(=O)C	-268.303	-268.371	-268.433	-268.476	-268.369	-270.245	-268.14	-268.175	-268.33	-268.305	-268.379	-268.354	-268.37	-268.334	-268.509	-268.452
CNC	-135.09	-135.137	-135.177	-135.21	-135.118	-136.257	-135.008	-135.04	-135.118	-135.111	-135.155	-135.15	-135.139	-135.127	-135.227	-135.205
C1CCCCC1	-235.732	-235.827	-235.901	-235.943	-235.76	-237.857	-235.581	-235.653	-235.79	-235.787	-235.847	-235.852	-235.83	-235.816	-235.98	-235.951
Clc1ccc(cc1)Cl	-1151.3	-1151.42	-1151.49	-1151.56	-1151.4	-1155.36	-1150.84	-1150.96	-1151.34	-1151.32	-1151.29	-1151.3	-1151.51	-1151.45	-1151.61	-1151.54
CCCO	-194.272	-194.329	-194.382	-194.422	-194.309	-195.833	-194.151	-194.191	-194.302	-194.29	-194.345	-194.336	-194.332	-194.312	-194.445	-194.411
C=O	-114.47	-114.495	-114.521	-114.543	-114.509	-115.279	-114.404	-114.412	-114.477	-114.463	-114.506	-114.488	-114.493	-114.475	-114.557	-114.527
CC(=O)O	-229.031	-229.081	-229.132	-229.167	-229.09	-230.62	-228.894	-228.917	-229.048	-229.024	-229.089	-229.063	-229.08	-229.047	-229.191	-229.14
CC#N	-132.69	-132.74	-132.773	-132.795	-132.737	-133.777	-132.615	-132.631	-132.711	-132.698	-132.753	-132.735	-132.728	-132.71	-132.814	-132.782
c1ccccc1	-232.106	-232.212	-232.27	-232.313	-232.183	-234.108	-231.984	-232.03	-232.171	-232.156	-232.234	-232.217	-232.204	-232.181	-232.352	-232.306
CC(Cl)Cl	-998.959	-999.003	-999.045	-999.096	-998.995	-1001.8	-998.57	-998.674	-998.961	-998.956	-998.867	-998.897	-999.11	-999.064	-999.122	-999.09
CCCOC	-233.547	-233.622	-233.684	-233.733	-233.59	-235.46	-233.399	-233.451	-233.586	-233.574	-233.638	-233.63	-233.624	-233.601	-233.765	-233.725
Cc1ccccc1	-271.399	-271.521	-271.592	-271.64	-271.479	-273.754	-271.252	-271.309	-271.474	-271.459	-271.545	-271.529	-271.513	-271.488	-271.686	-271.635
CCS	-477.954	-477.986	-478.029	-478.069	-477.976	-479.713	-477.747	-477.81	-477.967	-477.964	-477.943	-477.957	-478.04	-478.017	-478.087	-478.065
COCOC	-269.461	-269.534	-269.589	-269.644	-269.52	-271.445	-269.295	-269.336	-269.49	-269.469	-269.539	-269.519	-269.533	-269.499	-269.679	-269.625
CC(=C)C	-157.125	-157.189	-157.238	-157.274	-157.158	-158.569	-157.028	-157.07	-157.164	-157.158	-157.21	-157.206	-157.188	-157.176	-157.297	-157.272
CCN(C)C	-213.664	-213.744	-213.806	-213.851	-213.698	-215.532	-213.53	-213.586	-213.71	-213.703	-213.762	-213.76	-213.746	-213.728	-213.883	-213.851
C#C	-77.2867	-77.3211	-77.3376	-77.356	-77.3185	-77.981	-77.2405	-77.2511	-77.3003	-77.2925	-77.3298	-77.3181	-77.3084	-77.2984	-77.3665	-77.3461
c1ccncn1	-264.188	-264.296	-264.35	-264.394	-264.284	-266.26	-264.057	-264.09	-264.247	-264.223	-264.313	-264.283	-264.284	-264.25	-264.439	-264.377
CCCl	-539.368	-539.404	-539.441	-539.479	-539.392	-541.177	-539.147	-539.212	-539.378	-539.376	-539.345	-539.361	-539.46	-539.435	-539.497	-539.475
CC=C(C)C	-196.415	-196.495	-196.559	-196.599	-196.453	-198.212	-196.293	-196.347	-196.464	-196.458	-196.519	-196.517	-196.495	-196.481	-196.629	-196.599
BrCCBr	-5226.71	-5227.01	-5226.75	-5227.01	-5226.94	-5232.07	-5226.06	-5226.27	-5226.88	-5226.88	-5226.48	-5226.59	-5227.34	-5227.22	-5226.78	-5226.81
CSCSC	-915.421	-915.474	-915.537	-915.603	-915.459	-918.514	-915.038	-915.148	-915.439	-915.433	-915.373	-915.399	-915.577	-915.534	-915.637	-915.598
CC#CC	-155.885	-155.95	-155.995	-156.025	-155.927	-157.29	-155.79	-155.824	-155.917	-155.909	-155.968	-155.958	-155.939	-155.925	-156.049	-156.019
Fc1ccccc1	-331.357	-331.465	-331.536	-331.588	-331.454	-333.832	-331.172	-331.219	-331.413	-331.386	-331.476	-331.446	-331.461	-331.421	-331.634	-331.566
O1COCOC1	-343.474	-343.565	-343.619	-343.679	-343.556	-345.821	-343.271	-343.312	-343.505	-343.474	-343.556	-343.525	-343.558	-343.512	-343.726	-343.653
CC(F)F	-278.279	-278.318	-278.369	-278.416	-278.336	-280.007	-278.102	-278.132	-278.285	-278.261	-278.311	-278.289	-278.327	-278.29	-278.439	-278.385
CC(=O)C	-193.076	-193.131	-193.185	-193.218	-193.122	-194.593	-192.958	-192.99	-193.102	-193.088	-193.147	-193.132	-193.131	-193.108	-193.242	-193.204
CC	-79.7724	-79.8012	-79.8342	-79.856	-79.7846	-80.5512	-79.7192	-79.7456	-79.7924	-79.7913	-79.8194	-79.8207	-79.8053	-79.8007	-79.8668	-79.8561
C1CCCN1	-212.466	-212.547	-212.605	-212.645	-212.504	-214.276	-212.34	-212.392	-212.513	-212.505	-212.566	-212.562	-212.548	-212.53	-212.679	-212.646
CSCC	-517.24	-517.29	-517.343	-517.391	-517.268	-519.355	-517.01	-517.084	-517.264	-517.261	-517.25	-517.264	-517.344	-517.318	-517.416	-517.389
C1CCCNC1	-251.765	-251.863	-251.932	-251.977	-251.804	-253.925	-251.611	-251.676	-251.821	-251.813	-251.879	-251.877	-251.863	-251.844	-252.015	-251.979
CC#C	-116.587	-116.636	-116.668	-116.692	-116.624	-117.637	-116.516	-116.539	-116.61	-116.602	-116.65	-116.639	-116.625	-116.613	-116.709	-116.683
CCSCC	-556.529	-556.595	-556.66	-556.716	-556.562	-558.998	-556.274	-556.36	-556.564	-556.559	-556.558	-556.573	-556.65	-556.622	-556.747	-556.715
CN	-95.8115	-95.8414	-95.8711	-95.8949	-95.8339	-96.626	-95.7549	-95.7749	-95.8292	-95.823	-95.8576	-95.8519	-95.8431	-95.8331	-95.9049	-95.8875
COC=O	-229.002	-229.055	-229.102	-229.14	-229.064	-230.59	-228.865	-228.887	-229.019	-228.995	-229.061	-229.034	-229.053	-229.019	-229.169	-229.116
O=CN(C)C	-248.41	-248.485	-248.544	-248.589	-248.472	-250.31	-248.265	-248.303	-248.446	-248.426	-248.499	-248.479	-248.485	-248.453	-248.623	-248.572
ClCCl	-959.663	-959.691	-959.721	-959.766	-959.696	-962.149	-959.301	-959.392	-959.654	-959.651	-959.554	-959.582	-959.797	-959.754	-959.786	-959.758
OC1CCCC1	-271.649	-271.739	-271.81	-271.856	-271.694	-273.849	-271.482	-271.541	-271.697	-271.684	-271.754	-271.746	-271.74	-271.715	-271.894	-271.851
C#N	-93.3842	-93.4197	-93.4376	-93.4537	-93.4267	-94.1159	-93.334	-93.3386	-93.3965	-93.3833	-93.4276	-93.4088	-93.406	-93.3903	-93.4672	-93.4392
[Cl-]	-460.262	-460.266	-460.275	-460.3	-460.276	-461.355	-460.09	-460.13	-460.252	-460.25	-460.196	-460.21	-460.32	-460.3	-460.3	-460.289
CC(=C(C)C)C	-235.705	-235.8	-235.876	-235.921	-235.744	-237.85	-235.556	-235.622	-235.762	-235.756	-235.825	-235.823	-235.8	-235.783	-235.958	-235.923
[H][H]	-1.17101	-1.16861	-1.17168	-1.17952	-1.16864	-1.22779	-1.16573	-1.16839	-1.17107	-1.17044	-1.17599	-1.17608	-1.17107	-1.17044	-1.17949	-1.17835
C1CCSSC1	-953.524	-953.595	-953.663	-953.728	-953.565	-956.903	-953.119	-953.237	-953.549	-953.543	-953.488	-953.514	-953.695	-953.649	-953.77	-953.727
OC1CCCCC1	-310.949	-311.056	-311.138	-311.19	-310.996	-313.501	-310.755	-310.828	-311.007	-310.994	-311.07	-311.064	-311.058	-311.03	-311.233	-311.186
Clc1ccccc1	-691.702	-691.815	-691.88	-691.935	-691.79	-694.733	-691.413	-691.497	-691.758	-691.741	-691.761	-691.757	-691.859	-691.815	-691.983	-691.925
C1CCCSC1	-594.623	-594.707	-594.777	-594.831	-594.658	-597.376	-594.346	-594.441	-594.666	-594.661	-594.664	-594.679	-594.759	-594.729	-594.871	-594.836
CO	-115.69	-115.715	-115.743	-115.769	-115.718	-116.542	-115.619	-115.634	-115.699	-115.689	-115.725	-115.714	-115.716	-115.701	-115.78	-115.756
[Ne]	-128.945	-128.935	-128.955	-128.971	-128.958	-129.537	-128.855	-128.865	-128.928	-128.919	-128.925	-128.918	-128.945	-128.932	-128.972	-128.954
Fc1ccc(cc1)F	-430.606	-430.716	-430.8	-430.861	-430.724	-433.554	-430.359	-430.406	-430.653	-430.614	-430.716	-430.674	-430.716	-430.66	-430.914	-430.824
OC=O	-189.729	-189.764	-189.801	-189.831	-189.785	-190.964	-189.619	-189.629	-189.737	-189.713	-189.77	-189.742	-189.762	-189.731	-189.85	-189.803
COP(=O)(O)O	-683.444	-683.502	-683.574	-683.642	-683.523	-686.522	-683.078	-683.142	-683.446	-683.406	-683.427	-683.404	-683.543	-683.476	-683.675	-683.592
CC=CC	-157.123	-157.187	-157.237	-157.273	-157.158	-158.569	-157.027	-157.069	-157.162	-157.157	-157.209	-157.206	-157.186	-157.175	-157.296	-157.271
ClCCCl	-998.96	-999.004	-999.045	-999.098	-998.996	-1001.8	-998.571	-998.675	-998.961	-998.957	-998.868	-998.898	-999.111	-999.066	-999.124	-999.092
CCSS	-876.147	-876.181	-876.236	-876.291	-876.178	-878.885	-875.786	-875.884	-876.152	-876.146	-876.077	-876.102	-876.284	-876.243	-876.317	-876.284
CCSSC	-915.435	-915.486	-915.552	-915.615	-915.471	-918.527	-915.05	-915.16	-915.451	-915.445	-915.385	-915.411	-915.59	-915.546	-915.649	-915.61
FCF	-238.978	-239.001	-239.038	-239.079	-239.03	-240.352	-238.826	-238.845	-238.973	-238.95	-238.991	-238.968	-239.008	-238.975	-239.097	-239.049
[F-]	-99.8518	-99.8539	-99.8648	-99.893	-99.8825	-100.39	-99.7934	-99.792	-99.8451	-99.8311	-99.8559	-99.8389	-99.8583	-99.8405	-99.8921	-99.8668
CCl	-500.075	-500.095	-500.12	-500.151	-500.095	-501.53	-499.879	-499.933	-500.076	-500.074	-500.034	-500.049	-500.15	-500.128	-500.163	-500.146
NC=O	-169.849	-169.888	-169.926	-169.955	-169.9	-171.045	-169.753	-169.767	-169.864	-169.845	-169.9	-169.877	-169.888	-169.862	-169.973	-169.933
O1CCOCC1	-307.548	-307.639	-307.701	-307.755	-307.613	-309.82	-307.362	-307.412	-307.586	-307.564	-307.64	-307.621	-307.637	-307.6	-307.799	-307.74
[Mg+2]	-199.243	-199.212	-199.256	-199.241	-199.232	-199.939	-199.101	-199.127	-199.214	-199.21	-199.187	-199.191	-199.241	-199.229	-199.253	-199.241
[Br-]	-2574.14	-2574.28	-2574.14	-2574.27	-2574.26	-2576.5	-2573.85	-2573.94	-2574.22	-2574.23	-2574.02	-2574.07	-2574.45	-2574.39	-2574.14	-2574.17

## Sheet: DES15k_Complex
smiles0	smiles1	charge0	charge1	natoms0	natoms1	system_id	group_orig	group_id	k_index	geom_id	(r2SCAN+MBD)@HF	PBE0+MBD
CC(=C)C	[Na+]	0	1	12	1	13517	qm_opt_dimer	680911	0	16692576	-319.252	-319.114
CCSCC	[Na+]	0	1	15	1	14769	qm_opt_dimer	302293	-4	7409766	-718.649	-718.414
CCF	[Na+]	0	1	8	1	14463	qm_opt_dimer	681499	0	16703933	-341.124	-340.972
CCSS	[Na+]	0	1	10	1	14820	qm_opt_dimer	170588	0	4371586	-1038.25	-1037.94
Fc1ccccc1	[K+]	0	1	12	1	15862	qm_opt_dimer	909259	-6	22614747	-931.108	-930.824
ClCCl	[K+]	0	1	5	1	15787	qm_opt_dimer	612870	-8	15208844	-1559.35	-1558.98
CCCCC	[K+]	0	1	17	1	14238	qm_opt_dimer	612208	0	15183749	-797.422	-797.207
C=C	[Li+]	0	1	6	1	13342	qm_opt_dimer	616857	-7	15325441	-85.8102	-85.7616
[Ar]	[Li+]	0	1	1	1	16078	qm_opt_dimer	996800	0	24850127	-534.795	-534.654
[K+]	[O-]C(=O)C	1	-1	1	7	16160	qm_opt_dimer	574376	-3	14304361	-828.389	-828.155
BrCBr	[K+]	0	1	5	1	12606	qm_opt_dimer	319114	-9	7876740	-5787.25	-5786.57
CCSSCC	[K+]	0	1	16	1	14785	qm_opt_dimer	812373	6	19882337	-1554.5	-1554.09
CSCSC	[Na+]	0	1	13	1	15486	qm_opt_dimer	503093	0	12461492	-1077.55	-1077.23
OCCCO	[Na+]	0	1	13	1	15990	qm_opt_dimer	903524	-5	22454220	-431.578	-431.39
[Li+]	c1ccccc1	1	0	1	12	16176	qm_opt_dimer	380250	4	9456324	-239.507	-239.387
CSS	[K+]	0	1	7	1	15633	qm_opt_dimer	852118	0	20954175	-1436.59	-1436.24
CC(C)C	[Na+]	0	1	14	1	13978	qm_opt_dimer	53361	-6	1236023	-320.454	-320.319
C1CCCO1	[K+]	0	1	13	1	12989	qm_opt_dimer	736249	-4	18130353	-832.118	-831.89
CCCCCC	[Na+]	0	1	20	1	14219	qm_opt_dimer	1035823	-5	25737369	-399.06	-398.894
CCSSC	[Na+]	0	1	13	1	14803	qm_opt_dimer	926894	0	23097346	-1077.55	-1077.23
CCS	[Li+]	0	1	9	1	14906	qm_opt_dimer	840759	-6	20595107	-485.248	-485.101
SS	[Na+]	0	1	4	1	16063	qm_opt_dimer	2162976	8	54152695	-959.626	-959.351
SS	[Na+]	0	1	4	1	16063	qm_opt_dimer	2162976	-5	54152674	-959.621	-959.347
[Br-]	[K+]	-1	1	1	1	16100	qm_opt_dimer	2517656	4	63988865	-3174.11	-3173.71
OC1CCCCC1	[K+]	0	1	19	1	15962	qm_opt_dimer	747753	-6	18469394	-910.716	-910.457
C1OCCO1	[K+]	0	1	11	1	13189	qm_opt_dimer	83382	-6	2030487	-867.987	-867.742
[Li+]	[O-]C(=O)C	1	-1	1	7	16175	qm_opt_dimer	2162900	-3	54150514	-236.015	-235.899
CCCl	[K+]	0	1	8	1	14422	qm_opt_dimer	101453	0	2546970	-1139.11	-1138.84
C1OCCO1	[Na+]	0	1	11	1	13190	qm_opt_dimer	544517	0	13571976	-430.383	-430.196
C1SCCS1	[K+]	0	1	11	1	13214	qm_opt_dimer	1031637	-8	25659710	-1513.93	-1513.56
CC=CC	[Na+]	0	1	12	1	14101	qm_opt_dimer	794215	7	19478290	-319.241	-319.101
CNC(=O)C	[Li+]	0	1	12	1	15104	qm_opt_dimer	2162717	-4	54145340	-255.778	-255.656
O	[K+]	0	1	3	1	12385	qm_opt_dimer	2162969	-4	54152477	-676.154	-675.984
C=O	[Na+]	0	1	4	1	13377	qm_opt_dimer	1029717	-5	25595365	-276.532	-276.409
CNCC	[Na+]	0	1	13	1	15212	qm_opt_dimer	70218	0	1684935	-336.525	-336.382
C1SCCS1	[Na+]	0	1	11	1	13215	qm_opt_dimer	61479	-8	1492597	-1076.28	-1075.96
Cc1cnc[nH]1	[K+]	0	1	12	1	15767	qm_opt_dimer	930528	-4	23181555	-865.213	-864.964
C1CCSCS1	[K+]	0	1	14	1	13114	qm_opt_dimer	1315968	-5	34649084	-1553.28	-1552.88
CCCCCC	[K+]	0	1	20	1	14218	qm_opt_dimer	2162207	12	54130948	-836.712	-836.48
SS	[Na+]	0	1	4	1	16063	qm_opt_dimer	2162976	0	54152679	-959.634	-959.36
[Na+]	c1ccccc1	1	0	1	12	16190	qm_opt_dimer	1017429	-4	25398954	-394.261	-394.086
O	[K+]	0	1	3	1	12385	md_dimer	2187118	-3	54714372	-676.165	-675.994
CSSC	[Na+]	0	1	10	1	15613	qm_opt_dimer	787326	6	19299274	-1038.24	-1037.93
CCCOC	[K+]	0	1	15	1	14373	qm_opt_dimer	135997	0	3532045	-833.337	-833.104
CCO	[Li+]	0	1	9	1	14741	qm_opt_dimer	506416	0	12522160	-162.347	-162.264
[He]	[K+]	0	1	1	1	16146	qm_opt_dimer	528406	-4	13170852	-602.62	-602.477
Cc1ccccc1	[Na+]	0	1	15	1	15757	qm_opt_dimer	960774	-4	23893578	-433.567	-433.376
[K+]	[O-]C(=O)C	1	-1	1	7	16160	qm_opt_dimer	574376	3	14304393	-828.396	-828.16
C1CCCNC1	[K+]	0	1	17	1	12964	qm_opt_dimer	286058	-7	6987976	-851.525	-851.295
O	[Li+]	0	1	3	1	12387	qm_opt_dimer	483488	4	11975030	-83.7492	-83.6949
C1CCSSC1	[K+]	0	1	14	1	13139	qm_opt_dimer	1024241	0	25536407	-1553.29	-1552.9
CC(=O)N	[Na+]	0	1	9	1	13784	qm_opt_dimer	398529	-5	9994611	-371.233	-371.069
C1CCCNC1	[Na+]	0	1	17	1	12965	qm_opt_dimer	748779	0	18509928	-413.93	-413.758
COP(=O)(OC)[O-]	[Na+]	-1	1	13	1	15433	qm_opt_dimer	385085	0	9603357	-884.461	-884.118
CNCC	[Na+]	0	1	13	1	15212	qm_opt_dimer	70218	-4	1684912	-336.509	-336.367
CC#C	[Na+]	0	1	7	1	13446	qm_opt_dimer	322402	7	7984159	-278.689	-278.562
[K+]	[Ne]	1	0	1	1	16159	qm_opt_dimer	493482	0	12258759	-728.645	-728.453
CBr	[K+]	0	1	5	1	13399	qm_opt_dimer	261827	15	6440387	-3213.76	-3213.34
CSC	[Na+]	0	1	9	1	15547	qm_opt_dimer	446313	-5	11107694	-640.035	-639.83
C1CCCCC1	[Na+]	0	1	18	1	12907	qm_opt_dimer	525443	9	13077585	-397.86	-397.692
OCCCCO	[Na+]	0	1	16	1	15981	qm_opt_dimer	1004306	0	25077751	-470.95	-470.746
[K+]	c1ccc2c(c1)[nH]cc2	1	0	1	16	16163	qm_opt_dimer	833775	12	20372461	-963.453	-963.155
Clc1ccccc1	[K+]	0	1	12	1	15807	qm_opt_dimer	878669	-5	21706461	-1291.48	-1291.14
[Br-]	[K+]	-1	1	1	1	16100	qm_opt_dimer	2517656	0	63988877	-3174.12	-3173.71
CNC=O	[K+]	0	1	9	1	15196	qm_opt_dimer	2162719	0	54145390	-808.917	-808.692
C	[Na+]	0	1	5	1	11968	qm_opt_dimer	261412	9	6432350	-202.561	-202.47
CC(=O)O	[Li+]	0	1	8	1	13905	qm_opt_dimer	515218	3	12772489	-236.387	-236.267
C#C	[K+]	0	1	4	1	12722	qm_opt_dimer	195243	12	4941767	-677.024	-676.85
[K+]	c1ccncn1	1	0	1	10	16167	qm_opt_dimer	856297	-5	21089920	-863.972	-863.722
C1CCCOC1	[Na+]	0	1	16	1	13015	qm_opt_dimer	236296	-5	5810558	-433.747	-433.565
CCSS	[Na+]	0	1	10	1	14820	qm_opt_dimer	170588	-7	4371554	-1038.2	-1037.9
[Na+]	c1ccncn1	1	0	1	10	16192	qm_opt_dimer	269952	-6	6612366	-426.289	-426.101
CSC	[Li+]	0	1	9	1	15544	qm_opt_dimer	184530	-4	4657822	-485.273	-485.125
CC(=O)O	[Li+]	0	1	8	1	13905	qm_opt_dimer	515218	0	12772474	-236.394	-236.275
OC1CCCCC1	[K+]	0	1	19	1	15962	qm_opt_dimer	747753	-4	18469400	-910.745	-910.485
OCCCCO	[K+]	0	1	16	1	15980	qm_opt_dimer	254665	0	6217725	-908.588	-908.322
CC(F)F	[K+]	0	1	8	1	14017	qm_opt_dimer	957934	8	23818623	-878.02	-877.76
CC(Cl)Cl	[Na+]	0	1	8	1	13998	qm_opt_dimer	132467	-5	3432709	-1161.04	-1160.71
[Na+]	c1ncc[nH]1	1	0	1	9	16193	qm_opt_dimer	764216	4	18802769	-388.271	-388.097
CC	[Na+]	0	1	8	1	14981	qm_opt_dimer	357884	9	8927661	-241.858	-241.751
CCN	[Li+]	0	1	10	1	14609	qm_opt_dimer	98375	0	2448480	-142.479	-142.407
CC(O)C	[Na+]	0	1	12	1	14055	qm_opt_dimer	8394	0	218707	-356.414	-356.258
CCN	[Li+]	0	1	10	1	14609	qm_opt_dimer	98375	-3	2448460	-142.467	-142.395
[K+]	c1ccncn1	1	0	1	10	16167	qm_opt_dimer	856297	0	21089950	-863.993	-863.74
C1CCSSC1	[K+]	0	1	14	1	13139	qm_opt_dimer	1024241	9	25536425	-1553.29	-1552.89
[Na+]	[O-]C=O	1	-1	1	4	16186	qm_opt_dimer	238543	-3	5887010	-351.451	-351.294
Fc1ccccc1	[K+]	0	1	12	1	15862	qm_opt_dimer	909259	9	22614818	-931.143	-930.856
CCCOC	[K+]	0	1	15	1	14373	qm_opt_dimer	135997	-4	3532026	-833.322	-833.091
Clc1ccccc1	[Na+]	0	1	12	1	15808	qm_opt_dimer	878947	-5	21715677	-853.835	-853.549
CCN	[K+]	0	1	10	1	14607	qm_opt_dimer	395178	7	9896541	-734.873	-734.68
Oc1ccccc1	[Na+]	0	1	13	1	16031	qm_opt_dimer	907663	-4	22556954	-469.468	-469.256
CN	[Na+]	0	1	7	1	15246	qm_opt_dimer	633136	-6	15639764	-257.879	-257.768
FCF	[Na+]	0	1	5	1	15843	qm_opt_dimer	957987	7	23819588	-401.052	-400.871
CC(Br)Br	[K+]	0	1	8	1	13935	qm_opt_dimer	425716	9	10657297	-5826.61	-5825.91
[Ar]	[Na+]	0	1	1	1	16081	qm_opt_dimer	752836	7	18589616	-689.566	-689.369
[Na+]	c1ccc2c(c1)[nH]cc2	1	0	1	16	16188	qm_opt_dimer	316545	-4	7781631	-525.814	-525.582
C1SCCS1	[K+]	0	1	11	1	13214	qm_opt_dimer	1031637	-5	25659717	-1513.97	-1513.59
[Ar]	[Li+]	0	1	1	1	16078	qm_opt_dimer	996800	8	24850162	-534.79	-534.647
[Ar]	[Li+]	0	1	1	1	16078	qm_opt_dimer	996800	-6	24850089	-534.762	-534.623
CCS	[K+]	0	1	9	1	14904	qm_opt_dimer	822455	-8	20103920	-1077.66	-1077.39
C1CSSC1	[Na+]	0	1	11	1	13165	qm_opt_dimer	45130	-5	1042781	-1076.32	-1076.01
CC(=O)O	[Na+]	0	1	8	1	13908	qm_opt_dimer	923137	-5	22967141	-391.103	-390.93
CNC	[Na+]	0	1	10	1	15229	qm_opt_dimer	129369	-4	3331298	-297.205	-297.078
[K+]	c1ccncn1	1	0	1	10	16167	qm_opt_dimer	856297	-6	21089932	-863.958	-863.708
C1CCOCO1	[Na+]	0	1	14	1	13090	qm_opt_dimer	52774	5	1213892	-469.692	-469.49
O	[Na+]	0	1	3	1	12390	md_dimer	2186147	-4	54687818	-238.514	-238.404
C1CCSSC1	[Na+]	0	1	14	1	13140	qm_opt_dimer	543561	0	13552584	-1115.65	-1115.31
CCCO	[Na+]	0	1	12	1	14394	qm_opt_dimer	111889	5	2809801	-356.398	-356.242
CCCOC	[Na+]	0	1	15	1	14374	qm_opt_dimer	169803	0	4342718	-395.692	-395.521
[K+]	[Kr]	1	0	1	1	16158	qm_opt_dimer	2517920	-5	63996583	-3353.46	-3353.05
COCOC	[Na+]	0	1	13	1	15304	qm_opt_dimer	493792	4	12270771	-431.605	-431.415
S	[Na+]	0	1	3	1	12438	qm_opt_dimer	705430	-7	17391944	-561.409	-561.236
CCSSCC	[Na+]	0	1	16	1	14786	qm_opt_dimer	2162635	-5	54143041	-1116.84	-1116.5
COP(=O)(O)O	[K+]	0	1	11	1	15397	qm_opt_dimer	791383	0	19411968	-1283.21	-1282.82
CSCC	[Na+]	0	1	12	1	15471	qm_opt_dimer	526850	0	13131745	-679.361	-679.14
O1COCOC1	[Na+]	0	1	12	1	15936	qm_opt_dimer	267659	0	6559326	-505.612	-505.393
O1CCOCC1	[Na+]	0	1	14	1	15927	qm_opt_dimer	1316453	0	34662840	-469.684	-469.482
CCCC	[Na+]	0	1	14	1	14338	qm_opt_dimer	518905	-8	12900117	-320.426	-320.293
S1CCSCC1	[Na+]	0	1	14	1	16047	qm_opt_dimer	330751	-5	8263258	-1115.61	-1115.28
N	[Na+]	0	1	4	1	12124	qm_opt_dimer	407132	5	10126769	-218.642	-218.543
O1COCOC1	[Na+]	0	1	12	1	15936	qm_opt_dimer	267659	-4	6559306	-505.601	-505.382
CCSSC	[Na+]	0	1	13	1	14803	qm_opt_dimer	926894	6	23097371	-1077.54	-1077.22
[F-]	[Na+]	-1	1	1	1	16134	qm_opt_dimer	1027026	-2	25559666	-262.139	-262.021
Cc1c[nH]cn1	[Na+]	0	1	12	1	15744	qm_opt_dimer	120373	-3	3025816	-427.575	-427.388
CSS	[K+]	0	1	7	1	15633	qm_opt_dimer	852118	-5	20954153	-1436.58	-1436.23
CSS	[Na+]	0	1	7	1	15634	qm_opt_dimer	498577	-7	12394385	-998.9	-998.611
O	[Na+]	0	1	3	1	12390	md_dimer	2186309	-2	54692134	-238.517	-238.408
CC(=O)O	[Li+]	0	1	8	1	13905	qm_opt_dimer	515218	-3	12772458	-236.375	-236.258
SS	[Na+]	0	1	4	1	16063	qm_opt_dimer	2162976	-8	54152677	-959.579	-959.306
CCCO	[K+]	0	1	12	1	14393	qm_opt_dimer	2162313	-4	54133998	-794.038	-793.823
[Na+]	n1ccncc1	1	0	1	10	16194	qm_opt_dimer	715991	0	17636485	-426.342	-426.148
CSS	[K+]	0	1	7	1	15633	qm_opt_dimer	852118	9	20954214	-1436.58	-1436.23
C1CCCCC1	[Li+]	0	1	18	1	12904	qm_opt_dimer	407809	-4	10144016	-243.094	-242.989
O	[K+]	0	1	3	1	12385	md_dimer	2187812	-3	54733889	-676.161	-675.99
CSS	[K+]	0	1	7	1	15633	qm_opt_dimer	852118	-8	20954149	-1436.54	-1436.19
OC1CCCC1	[K+]	0	1	16	1	15953	qm_opt_dimer	9721	6	262142	-871.441	-871.193
C#C	[Na+]	0	1	4	1	12723	qm_opt_dimer	439935	-5	10928546	-239.365	-239.255
[K+]	c1cccnc1	1	0	1	11	16166	qm_opt_dimer	7534	6	201291	-847.954	-847.706
CC	[Na+]	0	1	8	1	14981	qm_opt_dimer	357884	-7	8927576	-241.826	-241.722
CCOP(=O)(OC)[O-]	[Na+]	-1	1	16	1	14656	qm_opt_dimer	961213	3	23909074	-923.757	-923.398
[Na+]	[O-]C(=O)C	1	-1	1	7	16185	qm_opt_dimer	257242	-3	6296363	-390.758	-390.584
C1CCCNC1	[Na+]	0	1	17	1	12965	qm_opt_dimer	748779	-4	18509909	-413.915	-413.745
CC=CC	[Na+]	0	1	12	1	14101	qm_opt_dimer	794215	0	19478229	-319.25	-319.112
C1OCCO1	[Na+]	0	1	11	1	13190	qm_opt_dimer	544517	5	13572005	-430.375	-430.187
CCF	[K+]	0	1	8	1	14462	qm_opt_dimer	849901	-6	20873751	-778.726	-778.515
[Cl-]	[Na+]	-1	1	1	1	16120	qm_opt_dimer	487647	3	12093252	-622.513	-622.326
C=C	[Li+]	0	1	6	1	13342	qm_opt_dimer	616857	6	15325532	-85.8609	-85.8084
[Cl-]	[Li+]	-1	1	1	1	16117	qm_opt_dimer	2162649	0	54143440	-467.776	-467.645
OCCCCO	[K+]	0	1	16	1	15980	qm_opt_dimer	254665	-6	6217689	-908.548	-908.286
CCCOC	[Na+]	0	1	15	1	14374	qm_opt_dimer	169803	-4	4342693	-395.671	-395.502
CCSSC	[K+]	0	1	13	1	14802	qm_opt_dimer	80720	-5	1927242	-1515.18	-1514.8
CC=O	[K+]	0	1	7	1	14142	qm_opt_dimer	519521	6	12924142	-753.534	-753.331
[H][H]	[K+]	0	1	2	1	16139	qm_opt_dimer	488059	-5	12100706	-600.886	-600.751
C#C	[K+]	0	1	4	1	12722	qm_opt_dimer	195243	0	4941687	-677.032	-676.859
Fc1ccccc1	[Na+]	0	1	12	1	15863	qm_opt_dimer	895161	-7	22175582	-493.461	-493.242
Fc1ccc(cc1)F	[K+]	0	1	12	1	15852	qm_opt_dimer	1316441	0	34662529	-1030.39	-1030.06
S	[Na+]	0	1	3	1	12438	qm_opt_dimer	705430	-5	17391960	-561.436	-561.262
OP(=O)(O)O	[Na+]	0	1	8	1	16008	qm_opt_dimer	884235	4	21888547	-806.27	-805.956
C=C	[Na+]	0	1	6	1	13345	qm_opt_dimer	53547	-7	1242986	-240.597	-240.492
COC	[Na+]	0	1	9	1	15378	qm_opt_dimer	200819	0	5061848	-317.083	-316.944
CNC	[Na+]	0	1	10	1	15229	qm_opt_dimer	129369	0	3331316	-297.221	-297.093
C1CCCSC1	[Na+]	0	1	16	1	13065	qm_opt_dimer	899150	0	22328890	-756.761	-756.51
O	[Li+]	0	1	3	1	12387	md_dimer	2186336	-3	54692814	-83.7563	-83.7031
S1CCSCC1	[K+]	0	1	14	1	16046	qm_opt_dimer	737250	9	18169037	-1553.27	-1552.87
ClCCCl	[Na+]	0	1	8	1	15778	qm_opt_dimer	410205	6	10230797	-1161.05	-1160.72
C1CCCN1	[Na+]	0	1	14	1	12940	qm_opt_dimer	525804	0	13091113	-374.622	-374.464
S1CSCSC1	[Na+]	0	1	12	1	16055	qm_opt_dimer	12066	-5	349500	-1474.51	-1474.1
Clc1ccccc1	[Na+]	0	1	12	1	15808	qm_opt_dimer	878947	6	21715728	-853.844	-853.554
OCCCO	[K+]	0	1	13	1	15989	qm_opt_dimer	1017700	6	25403945	-869.263	-869.011
[F-]	[Na+]	-1	1	1	1	16134	qm_opt_dimer	1027026	2	25559677	-262.143	-262.025
CC=C(C)C	[Na+]	0	1	15	1	14080	qm_opt_dimer	748348	-4	18493557	-358.543	-358.392
C=O	[Na+]	0	1	4	1	13377	qm_opt_dimer	1029717	5	25595386	-276.568	-276.443
C1OCCO1	[K+]	0	1	11	1	13189	qm_opt_dimer	83382	-4	2030500	-868.016	-867.769
O	[Li+]	0	1	3	1	12387	md_dimer	2188783	0	54761472	-83.7478	-83.6938
S1CCSCC1	[Na+]	0	1	14	1	16047	qm_opt_dimer	330751	-7	8263245	-1115.58	-1115.25
CNC=O	[Na+]	0	1	9	1	15197	qm_opt_dimer	300798	0	7347062	-371.273	-371.11
CC=C	[Na+]	0	1	9	1	14122	qm_opt_dimer	918041	0	22843517	-279.945	-279.822
OCCCCO	[K+]	0	1	16	1	15980	qm_opt_dimer	254665	-4	6217702	-908.573	-908.309
[K+]	c1cccnc1	1	0	1	11	16166	qm_opt_dimer	7534	-4	201281	-847.948	-847.703
CN	[Na+]	0	1	7	1	15246	qm_opt_dimer	633136	-4	15639760	-257.916	-257.805
[Ar]	[K+]	0	1	1	1	16076	qm_opt_dimer	308939	-5	7607182	-1127.22	-1126.96
CCS	[Li+]	0	1	9	1	14906	qm_opt_dimer	840759	0	20595139	-485.295	-485.146
[Cl-]	[Li+]	-1	1	1	1	16117	qm_opt_dimer	2162649	-3	54143435	-467.753	-467.625
[Li+]	[O-]C(=O)C	1	-1	1	7	16175	qm_opt_dimer	2162900	0	54150520	-236.032	-235.914
[Cl-]	[K+]	-1	1	1	1	16115	qm_opt_dimer	467551	-3	11590680	-1060.14	-1059.89
[F-]	[K+]	-1	1	1	1	16132	qm_opt_dimer	305945	-3	7494247	-699.762	-699.585
CCCCC	[K+]	0	1	17	1	14238	qm_opt_dimer	612208	-3	15183729	-797.418	-797.205
CCCO	[K+]	0	1	12	1	14393	qm_opt_dimer	2162313	6	54134017	-794.045	-793.827
CNC=O	[Na+]	0	1	9	1	15197	qm_opt_dimer	300798	-5	7347049	-371.215	-371.053
BrCCBr	[K+]	0	1	8	1	12631	qm_opt_dimer	247522	0	6062657	-5826.62	-5825.92
N	[Na+]	0	1	4	1	12124	qm_opt_dimer	407132	0	10126750	-218.65	-218.552
ClCCl	[K+]	0	1	5	1	15787	qm_opt_dimer	612870	10	15208923	-1559.39	-1559.01
CCCl	[Na+]	0	1	8	1	14423	qm_opt_dimer	766694	-7	18869170	-701.416	-701.201
CC(=O)O	[Na+]	0	1	8	1	13908	qm_opt_dimer	923137	-3	22967135	-391.142	-390.967
C#N	[Na+]	0	1	3	1	12748	qm_opt_dimer	990747	0	24676427	-255.496	-255.377
CCCC	[Na+]	0	1	14	1	14338	qm_opt_dimer	518905	0	12900166	-320.472	-320.335
CC(=O)C	[Na+]	0	1	10	1	13636	qm_opt_dimer	628346	4	15524123	-355.206	-355.049
C1CCOCO1	[Na+]	0	1	14	1	13090	qm_opt_dimer	52774	-6	1213845	-469.659	-469.46
O=CN(C)C	[K+]	0	1	12	1	15944	qm_opt_dimer	481981	-2	11918520	-848.206	-847.967
CCSS	[K+]	0	1	10	1	14819	qm_opt_dimer	722939	0	17801532	-1475.89	-1475.53
[K+]	[Kr]	1	0	1	1	16158	qm_opt_dimer	2517920	0	63996563	-3353.47	-3353.05
ClCCCl	[K+]	0	1	8	1	15777	qm_opt_dimer	41359	3	924652	-1598.7	-1598.31
O=CN(C)C	[Na+]	0	1	12	1	15945	qm_opt_dimer	367096	-3	9141901	-410.553	-410.375
[K+]	c1ccncn1	1	0	1	10	16167	qm_opt_dimer	856297	7	21089978	-863.986	-863.731
C1CCSCS1	[Na+]	0	1	14	1	13115	qm_opt_dimer	639307	-8	15793245	-1115.6	-1115.27
C=C	[Li+]	0	1	6	1	13342	qm_opt_dimer	616857	-4	15325463	-85.8571	-85.8075
[K+]	[Kr]	1	0	1	1	16158	qm_opt_dimer	2517920	10	63996569	-3353.47	-3353.05
ClCCl	[Na+]	0	1	5	1	15788	qm_opt_dimer	1003011	-8	25043003	-1121.69	-1121.38
COP(=O)(OC)O	[Na+]	0	1	14	1	15422	qm_opt_dimer	820267	-5	20069294	-884.792	-884.45
[Br-]	[K+]	-1	1	1	1	16100	qm_opt_dimer	2517656	-4	63988883	-3174.09	-3173.69
CSC	[Li+]	0	1	9	1	15544	qm_opt_dimer	184530	0	4657845	-485.292	-485.141
C1CCSCS1	[K+]	0	1	14	1	13114	qm_opt_dimer	1315968	6	34649095	-1553.29	-1552.89
C1CCCN1	[K+]	0	1	14	1	12939	qm_opt_dimer	481793	0	11911587	-812.265	-812.045
CC(C)(C)C	[Na+]	0	1	17	1	13957	qm_opt_dimer	851526	-8	20935092	-359.729	-359.579
NC=O	[K+]	0	1	6	1	15917	qm_opt_dimer	1316451	-5	34662790	-769.589	-769.382
C=C	[Na+]	0	1	6	1	13345	qm_opt_dimer	53547	8	1243063	-240.628	-240.52
O	[Na+]	0	1	3	1	12390	md_dimer	2186244	0	54690407	-238.517	-238.407
CN(C)C	[Na+]	0	1	13	1	15029	qm_opt_dimer	922652	-6	22955675	-336.459	-336.318
OP(=O)(O)O	[Na+]	0	1	8	1	16008	qm_opt_dimer	884235	-5	21888505	-806.223	-805.91
NC=O	[K+]	0	1	6	1	15917	qm_opt_dimer	1316451	-4	34662789	-769.605	-769.397
CCN(C)C	[Na+]	0	1	16	1	14504	qm_opt_dimer	807433	-6	19775426	-375.761	-375.606
C1SCCS1	[Na+]	0	1	11	1	13215	qm_opt_dimer	61479	-5	1492619	-1076.32	-1076
[F-]	[Na+]	-1	1	1	1	16134	qm_opt_dimer	1027026	-4	25559656	-262.087	-261.97
[Na+]	[O-]C(=O)C	1	-1	1	7	16185	qm_opt_dimer	257242	0	6296372	-390.773	-390.599
[He]	[Na+]	0	1	1	1	16147	qm_opt_dimer	686644	6	16878008	-164.964	-164.882
C1OCCO1	[Na+]	0	1	11	1	13190	qm_opt_dimer	544517	-5	13571958	-430.342	-430.157
CCOCC	[Na+]	0	1	15	1	14644	qm_opt_dimer	960640	-3	23889339	-395.688	-395.518
CCCCC	[Na+]	0	1	17	1	14239	qm_opt_dimer	506752	8	12526523	-359.764	-359.61
FCCF	[Na+]	0	1	8	1	15833	qm_opt_dimer	8190	-5	215174	-440.345	-440.149
S	[Na+]	0	1	3	1	12438	qm_opt_dimer	705430	10	17392037	-561.442	-561.266
[Na+]	c1ccc[nH]1	1	0	1	10	16189	qm_opt_dimer	737652	5	18184331	-372.207	-372.041
BrCBr	[K+]	0	1	5	1	12606	qm_opt_dimer	319114	0	7876785	-5787.31	-5786.62
S1CSCSC1	[Na+]	0	1	12	1	16055	qm_opt_dimer	12066	0	349528	-1474.53	-1474.11
C1CCOCO1	[K+]	0	1	14	1	13089	qm_opt_dimer	1007472	-4	25168785	-907.334	-907.072
CCN	[K+]	0	1	10	1	14607	qm_opt_dimer	395178	0	9896495	-734.881	-734.69
[H][H]	[Na+]	0	1	2	1	16141	qm_opt_dimer	238716	0	5893106	-163.235	-163.161
[Na+]	c1cccnc1	1	0	1	11	16191	qm_opt_dimer	426898	-5	10684340	-410.28	-410.098
C1CSSC1	[K+]	0	1	11	1	13164	qm_opt_dimer	633864	0	15664739	-1513.99	-1513.61
Oc1ccccc1	[K+]	0	1	13	1	16026	qm_opt_dimer	900309	-6	22372212	-907.096	-906.824
OC=O	[K+]	0	1	5	1	15971	qm_opt_dimer	858199	6	21147274	-789.482	-789.261
[Na+]	[O-]C=O	1	-1	1	4	16186	qm_opt_dimer	238543	0	5887021	-351.466	-351.308
CCCC	[Li+]	0	1	14	1	14335	qm_opt_dimer	211052	-8	5251769	-165.658	-165.584
C1CCCSC1	[K+]	0	1	16	1	13064	qm_opt_dimer	2162113	8	54128272	-1194.4	-1194.09
BrCCBr	[K+]	0	1	8	1	12631	qm_opt_dimer	247522	8	6062711	-5826.61	-5825.91
CCOCC	[Na+]	0	1	15	1	14644	qm_opt_dimer	960640	-5	23889323	-395.653	-395.485
CO	[Na+]	0	1	6	1	15458	qm_opt_dimer	225334	0	5546319	-277.799	-277.675
[K+]	c1ccc2c(c1)[nH]cc2	1	0	1	16	16163	qm_opt_dimer	833775	-3	20372355	-963.465	-963.172
CC#CC	[Na+]	0	1	10	1	13423	qm_opt_dimer	779294	-6	19200033	-317.971	-317.832
OCCO	[Na+]	0	1	10	1	15999	qm_opt_dimer	880360	0	21768356	-392.317	-392.143
C#C	[Na+]	0	1	4	1	12723	qm_opt_dimer	439935	0	10928579	-239.382	-239.271
CC#CC	[Na+]	0	1	10	1	13423	qm_opt_dimer	779294	6	19200078	-318.001	-317.859
[Cl-]	[Na+]	-1	1	1	1	16120	qm_opt_dimer	487647	0	12093236	-622.521	-622.334
C1CSSC1	[Na+]	0	1	11	1	13165	qm_opt_dimer	45130	6	1042845	-1076.33	-1076.01
COC(=O)C	[Na+]	0	1	11	1	15260	qm_opt_dimer	995349	0	24794169	-430.438	-430.248
CCCCCC	[K+]	0	1	20	1	14218	qm_opt_dimer	2162207	-8	54130942	-836.678	-836.453
CC#N	[K+]	0	1	6	1	13468	qm_opt_dimer	727056	6	17921232	-732.46	-732.263
CCCO	[K+]	0	1	12	1	14393	qm_opt_dimer	2162313	-6	54134000	-794.009	-793.795
CCO	[K+]	0	1	9	1	14739	qm_opt_dimer	496608	-4	12365721	-754.738	-754.538
CCCC	[Li+]	0	1	14	1	14335	qm_opt_dimer	211052	-5	5251780	-165.693	-165.616
OC=O	[Na+]	0	1	5	1	15972	qm_opt_dimer	841234	0	20612941	-351.843	-351.685
CC(Cl)Cl	[K+]	0	1	8	1	13997	qm_opt_dimer	407546	9	10134476	-1598.69	-1598.3
OC=O	[Na+]	0	1	5	1	15972	qm_opt_dimer	841234	5	20612966	-351.834	-351.675
C1CCCSC1	[Na+]	0	1	16	1	13065	qm_opt_dimer	899150	-6	22328841	-756.723	-756.474
C1CCOCO1	[K+]	0	1	14	1	13089	qm_opt_dimer	1007472	7	25168850	-907.337	-907.073
C1CCOCO1	[K+]	0	1	14	1	13089	qm_opt_dimer	1007472	0	25168809	-907.346	-907.082
CCCOC	[K+]	0	1	15	1	14373	qm_opt_dimer	135997	-6	3532017	-833.291	-833.063
CC(=O)N	[Li+]	0	1	9	1	13781	qm_opt_dimer	2162514	-3	54139628	-216.514	-216.407
CCSSC	[Na+]	0	1	13	1	14803	qm_opt_dimer	926894	-5	23097323	-1077.53	-1077.21
CC#N	[Na+]	0	1	6	1	13469	qm_opt_dimer	994595	0	24776290	-294.822	-294.688
Fc1ccc(cc1)F	[Na+]	0	1	12	1	15853	qm_opt_dimer	711273	0	17514672	-592.737	-592.467
CC=O	[Na+]	0	1	7	1	14143	qm_opt_dimer	2162468	-5	54138378	-315.847	-315.708
FCF	[Na+]	0	1	5	1	15843	qm_opt_dimer	957987	-7	23819529	-401.005	-400.825
C1CCOCO1	[Na+]	0	1	14	1	13090	qm_opt_dimer	52774	0	1213871	-469.7	-469.499
BrCBr	[K+]	0	1	5	1	12606	qm_opt_dimer	319114	9	7876837	-5787.3	-5786.62
CN(C)C	[Na+]	0	1	13	1	15029	qm_opt_dimer	922652	-4	22955670	-336.497	-336.355
CNC(=O)C	[Na+]	0	1	12	1	15107	qm_opt_dimer	853249	4	20990365	-410.576	-410.395
CC(=O)C	[Li+]	0	1	10	1	13633	qm_opt_dimer	292244	3	7156107	-200.448	-200.347
OC1CCCC1	[K+]	0	1	16	1	15953	qm_opt_dimer	9721	-4	262092	-871.434	-871.19
CCOP(=O)(OC)[O-]	[K+]	-1	1	16	1	14655	qm_opt_dimer	1316254	0	34657309	-1361.4	-1360.98
CCSSCC	[K+]	0	1	16	1	14785	qm_opt_dimer	812373	0	19882295	-1554.5	-1554.1
[K+]	c1ccc2c(c1)[nH]cc2	1	0	1	16	16163	qm_opt_dimer	833775	-7	20372326	-963.413	-963.124
[K+]	c1cccnc1	1	0	1	11	16166	qm_opt_dimer	7534	-6	201280	-847.922	-847.678
CC#C	[Na+]	0	1	7	1	13446	qm_opt_dimer	322402	0	7984127	-278.698	-278.572
CSCC	[Na+]	0	1	12	1	15471	qm_opt_dimer	526850	-5	13131716	-679.341	-679.121
CCSSCC	[Na+]	0	1	16	1	14786	qm_opt_dimer	2162635	6	54143060	-1116.85	-1116.51
CNC	[Na+]	0	1	10	1	15229	qm_opt_dimer	129369	-6	3331293	-297.167	-297.041
O	[Li+]	0	1	3	1	12387	md_dimer	2186332	-3	54692718	-83.7573	-83.7042
O	[K+]	0	1	3	1	12385	md_dimer	2187787	-2	54733168	-676.158	-675.987
[K+]	[Kr]	1	0	1	1	16158	qm_opt_dimer	2517920	-7	63996576	-3353.45	-3353.04
O=CN(C)C	[Na+]	0	1	12	1	15945	qm_opt_dimer	367096	0	9141917	-410.567	-410.388
CC(O)C	[Na+]	0	1	12	1	14055	qm_opt_dimer	8394	-5	218675	-356.373	-356.218
C1CCOCO1	[Na+]	0	1	14	1	13090	qm_opt_dimer	52774	-4	1213854	-469.687	-469.487
ClCCl	[Na+]	0	1	5	1	15788	qm_opt_dimer	1003011	-5	25043023	-1121.73	-1121.42
C1CCSSC1	[K+]	0	1	14	1	13139	qm_opt_dimer	1024241	-5	25536398	-1553.28	-1552.89
CCSSCC	[Na+]	0	1	16	1	14786	qm_opt_dimer	2162635	0	54143044	-1116.85	-1116.52
Fc1ccc(cc1)F	[K+]	0	1	12	1	15852	qm_opt_dimer	1316441	-3	34662526	-1030.38	-1030.05
C	[Na+]	0	1	5	1	11968	qm_opt_dimer	261412	-7	6432311	-202.527	-202.438
C1CSSC1	[K+]	0	1	11	1	13164	qm_opt_dimer	633864	-7	15664698	-1513.95	-1513.57
[Na+]	c1ncc[nH]1	1	0	1	9	16193	qm_opt_dimer	764216	-3	18802727	-388.268	-388.096
CCN(C)C	[Na+]	0	1	16	1	14504	qm_opt_dimer	807433	0	19775462	-375.815	-375.657
CCC	[Na+]	0	1	11	1	14444	qm_opt_dimer	543239	9	13541065	-281.161	-281.039
C1CCCSC1	[K+]	0	1	16	1	13064	qm_opt_dimer	2162113	-7	54128252	-1194.37	-1194.06
[Ar]	[Na+]	0	1	1	1	16081	qm_opt_dimer	752836	0	18589573	-689.569	-689.372
[He]	[Na+]	0	1	1	1	16147	qm_opt_dimer	686644	-4	16877959	-164.962	-164.88
CF	[Na+]	0	1	5	1	14997	qm_opt_dimer	579465	6	14392824	-301.806	-301.671
COCC	[Na+]	0	1	12	1	15288	qm_opt_dimer	418110	5	10495522	-356.382	-356.226
CCS	[K+]	0	1	9	1	14904	qm_opt_dimer	822455	0	20103956	-1077.71	-1077.44
[H][H]	[Na+]	0	1	2	1	16141	qm_opt_dimer	238716	10	5893142	-163.232	-163.157
Cc1cnc[nH]1	[K+]	0	1	12	1	15767	qm_opt_dimer	930528	-6	23181542	-865.182	-864.935
CC(=C(C)C)C	[Na+]	0	1	18	1	13493	qm_opt_dimer	865899	6	21371407	-397.844	-397.675
CC=C(C)C	[Na+]	0	1	15	1	14080	qm_opt_dimer	748348	0	18493579	-358.554	-358.401
COCC	[Na+]	0	1	12	1	15288	qm_opt_dimer	418110	0	10495497	-356.391	-356.237
C1CCCSC1	[K+]	0	1	16	1	13064	qm_opt_dimer	2162113	0	54128253	-1194.41	-1194.1
[F-]	[K+]	-1	1	1	1	16132	qm_opt_dimer	305945	-4	7494234	-699.74	-699.563
CSS	[Na+]	0	1	7	1	15634	qm_opt_dimer	498577	7	12394455	-998.933	-998.642
C1CCCCC1	[Na+]	0	1	18	1	12907	qm_opt_dimer	525443	-8	13077441	-397.815	-397.653
FCCF	[K+]	0	1	8	1	15832	qm_opt_dimer	771491	8	19000511	-878.002	-877.744
C1CCCOC1	[K+]	0	1	16	1	13014	qm_opt_dimer	211819	-6	5262055	-871.39	-871.147
C1CCCS1	[Na+]	0	1	13	1	13040	qm_opt_dimer	694038	-6	17041454	-717.421	-717.187
CC(=O)N	[Na+]	0	1	9	1	13784	qm_opt_dimer	398529	4	9994633	-371.284	-371.118
O=CN(C)C	[Na+]	0	1	12	1	15945	qm_opt_dimer	367096	-5	9141890	-410.506	-410.329
O	[K+]	0	1	3	1	12385	md_dimer	2187088	0	54713541	-676.164	-675.993
[Li+]	c1ncc[nH]1	1	0	1	9	16177	qm_opt_dimer	426583	0	10677440	-233.523	-233.406
CNC	[Na+]	0	1	10	1	15229	qm_opt_dimer	129369	5	3331338	-297.213	-297.084
[Na+]	n1ccncc1	1	0	1	10	16194	qm_opt_dimer	715991	5	17636509	-426.333	-426.139
COCOC	[Na+]	0	1	13	1	15304	qm_opt_dimer	493792	-6	12270705	-431.552	-431.365
CCSSC	[K+]	0	1	13	1	14802	qm_opt_dimer	80720	-7	1927231	-1515.16	-1514.78
CCN	[Na+]	0	1	10	1	14612	qm_opt_dimer	198265	5	4995793	-297.229	-297.099
CC#CC	[Na+]	0	1	10	1	13423	qm_opt_dimer	779294	-4	19200029	-317.997	-317.857
FCF	[Na+]	0	1	5	1	15843	qm_opt_dimer	957987	-5	23819525	-401.04	-400.86
COC(=O)C	[Na+]	0	1	11	1	15260	qm_opt_dimer	995349	-5	24794150	-430.385	-430.197
CCCO	[Na+]	0	1	12	1	14394	qm_opt_dimer	111889	-5	2809729	-356.368	-356.214
CC=O	[Na+]	0	1	7	1	14143	qm_opt_dimer	2162468	-3	54138376	-315.884	-315.745
O	[Na+]	0	1	3	1	12390	md_dimer	2186321	0	54692447	-238.517	-238.408
CC	[Na+]	0	1	8	1	14981	qm_opt_dimer	357884	0	8927610	-241.865	-241.76
OP(=O)(O)O	[Na+]	0	1	8	1	16008	qm_opt_dimer	884235	0	21888527	-806.278	-805.964
CCCl	[Na+]	0	1	8	1	14423	qm_opt_dimer	766694	-5	18869164	-701.448	-701.232
Cc1cnc[nH]1	[K+]	0	1	12	1	15767	qm_opt_dimer	930528	0	23181583	-865.228	-864.978
Cc1ccccc1	[Na+]	0	1	15	1	15757	qm_opt_dimer	960774	-7	23893555	-433.525	-433.335
CC=C	[Na+]	0	1	9	1	14122	qm_opt_dimer	918041	-5	22843465	-279.928	-279.807
C#N	[K+]	0	1	3	1	12747	qm_opt_dimer	145923	-6	3818020	-693.105	-692.927
CCl	[Na+]	0	1	5	1	14957	qm_opt_dimer	406864	-5	10121893	-662.139	-661.938
CSSC	[Na+]	0	1	10	1	15613	qm_opt_dimer	787326	-5	19299217	-1038.23	-1037.93
CCC	[Na+]	0	1	11	1	14444	qm_opt_dimer	543239	-8	13540958	-281.127	-281.009
CCO	[Na+]	0	1	9	1	14744	qm_opt_dimer	31127	-5	708746	-317.066	-316.928
CCN	[Na+]	0	1	10	1	14612	qm_opt_dimer	198265	-4	4995743	-297.22	-297.092
C	[K+]	0	1	5	1	11966	qm_opt_dimer	311478	9	7684594	-640.217	-640.064
CCCCCC	[K+]	0	1	20	1	14218	qm_opt_dimer	2162207	0	54130944	-836.721	-836.491
CCS	[Na+]	0	1	9	1	14909	qm_opt_dimer	2162623	-7	54142695	-640.002	-639.798
COC=O	[Na+]	0	1	8	1	15274	qm_opt_dimer	978316	-5	24399635	-391.074	-390.902
ClCCl	[Na+]	0	1	5	1	15788	qm_opt_dimer	1003011	7	25043080	-1121.74	-1121.42
CC(=O)N(C)C	[Na+]	0	1	15	1	13666	qm_opt_dimer	26252	0	628560	-449.873	-449.678
O	[Li+]	0	1	3	1	12387	md_dimer	2185997	-2	54683890	-83.7564	-83.7033
OCCCO	[Na+]	0	1	13	1	15990	qm_opt_dimer	903524	-3	22454236	-431.615	-431.426
O	[Na+]	0	1	3	1	12390	md_dimer	2186137	0	54687580	-238.516	-238.406
CCN	[K+]	0	1	10	1	14607	qm_opt_dimer	395178	-7	9896453	-734.828	-734.641
CC#C	[Na+]	0	1	7	1	13446	qm_opt_dimer	322402	-7	7984102	-278.644	-278.52
C1CCCNC1	[K+]	0	1	17	1	12964	qm_opt_dimer	286058	-5	6987990	-851.554	-851.323
O	[Na+]	0	1	3	1	12390	md_dimer	2186128	0	54687338	-238.516	-238.407
Clc1ccc(cc1)Cl	[Na+]	0	1	12	1	15798	qm_opt_dimer	961950	-5	23941010	-1313.4	-1313
O	[Li+]	0	1	3	1	12387	qm_opt_dimer	483488	-3	11975001	-83.7417	-83.6897
C1CSSC1	[Na+]	0	1	11	1	13165	qm_opt_dimer	45130	-7	1042770	-1076.29	-1075.98
COC	[Na+]	0	1	9	1	15378	qm_opt_dimer	200819	-5	5061826	-317.039	-316.902
CC(=O)O	[Na+]	0	1	8	1	13908	qm_opt_dimer	923137	0	22967156	-391.153	-390.978
CCl	[Na+]	0	1	5	1	14957	qm_opt_dimer	406864	10	10121996	-662.146	-661.944
[Li+]	c1ncc[nH]1	1	0	1	9	16177	qm_opt_dimer	426583	-3	10677430	-233.507	-233.392
CS	[Na+]	0	1	6	1	15648	qm_opt_dimer	29978	-5	689432	-600.734	-600.545
[Na+]	c1ccc2c(c1)[nH]cc2	1	0	1	16	16188	qm_opt_dimer	316545	5	7781697	-525.817	-525.582
Clc1ccc(cc1)Cl	[Na+]	0	1	12	1	15798	qm_opt_dimer	961950	-7	23940990	-1313.37	-1312.97
COC	[Li+]	0	1	9	1	15375	qm_opt_dimer	2162786	-4	54147235	-162.285	-162.205
CNC=O	[Na+]	0	1	9	1	15197	qm_opt_dimer	300798	-3	7347039	-371.26	-371.096
Oc1ccccc1	[Li+]	0	1	13	1	16028	qm_opt_dimer	317113	-4	7803119	-314.721	-314.573
CCSSC	[K+]	0	1	13	1	14802	qm_opt_dimer	80720	8	1927329	-1515.19	-1514.81
CC(C)C	[Na+]	0	1	14	1	13978	qm_opt_dimer	53361	0	1236062	-320.473	-320.336
S1CSCSC1	[Na+]	0	1	12	1	16055	qm_opt_dimer	12066	5	349552	-1474.52	-1474.1
S1CCSCC1	[Na+]	0	1	14	1	16047	qm_opt_dimer	330751	6	8263316	-1115.63	-1115.29
COP(=O)(O)O	[K+]	0	1	11	1	15397	qm_opt_dimer	791383	-4	19411942	-1283.19	-1282.8
CCSSC	[K+]	0	1	13	1	14802	qm_opt_dimer	80720	0	1927283	-1515.2	-1514.82
O	[Li+]	0	1	3	1	12387	qm_opt_dimer	483488	-4	11974991	-83.7225	-83.6711
O	[K+]	0	1	3	1	12385	md_dimer	2187247	0	54717988	-676.162	-675.991
[Cl-]	[K+]	-1	1	1	1	16115	qm_opt_dimer	467551	0	11590692	-1060.15	-1059.91
CCS	[Na+]	0	1	9	1	14909	qm_opt_dimer	2162623	-5	54142693	-640.036	-639.831
C1CCSCS1	[Na+]	0	1	14	1	13115	qm_opt_dimer	639307	-5	15793258	-1115.63	-1115.3
C1CCCC1	[Na+]	0	1	15	1	12774	qm_opt_dimer	84409	8	2068029	-358.552	-358.401
[Ar]	[Na+]	0	1	1	1	16081	qm_opt_dimer	752836	-5	18589542	-689.56	-689.364
[Li+]	c1ncc[nH]1	1	0	1	9	16177	qm_opt_dimer	426583	-4	10677422	-233.489	-233.374
CC#N	[Na+]	0	1	6	1	13469	qm_opt_dimer	994595	-4	24776265	-294.801	-294.668
CCOP(=O)(OC)[O-]	[K+]	-1	1	16	1	14655	qm_opt_dimer	1316254	3	34657312	-1361.39	-1360.97
ClCCCl	[K+]	0	1	8	1	15777	qm_opt_dimer	41359	10	924688	-1598.7	-1598.3
CNC(=O)C	[Li+]	0	1	12	1	15104	qm_opt_dimer	2162717	-3	54145339	-255.806	-255.684
O	[Li+]	0	1	3	1	12387	md_dimer	2186008	-1	54684167	-83.7576	-83.7043
CC(Cl)Cl	[K+]	0	1	8	1	13997	qm_opt_dimer	407546	-6	10134399	-1598.68	-1598.29
[Na+]	c1cccnc1	1	0	1	11	16191	qm_opt_dimer	426898	4	10684386	-410.311	-410.125
C	[Na+]	0	1	5	1	11968	qm_opt_dimer	261412	-5	6432317	-202.554	-202.464
CCN	[Na+]	0	1	10	1	14612	qm_opt_dimer	198265	-6	4995740	-297.181	-297.054
O	[K+]	0	1	3	1	12385	md_dimer	2186669	0	54701903	-676.161	-675.99
CC(F)F	[Na+]	0	1	8	1	14018	qm_opt_dimer	59279	0	1407453	-440.378	-440.181
CNC=O	[K+]	0	1	9	1	15196	qm_opt_dimer	2162719	-5	54145389	-808.88	-808.657
CBr	[K+]	0	1	5	1	13399	qm_opt_dimer	261827	-8	6440292	-3213.72	-3213.3
CSC	[Li+]	0	1	9	1	15544	qm_opt_dimer	184530	-6	4657827	-485.234	-485.087
COC=O	[Na+]	0	1	8	1	15274	qm_opt_dimer	978316	4	24399668	-391.116	-390.942
OCCCCO	[Na+]	0	1	16	1	15981	qm_opt_dimer	1004306	-4	25077737	-470.935	-470.732
Clc1ccccc1	[K+]	0	1	12	1	15807	qm_opt_dimer	878669	8	21706533	-1291.49	-1291.14
[Na+]	c1ccccc1	1	0	1	12	16190	qm_opt_dimer	1017429	-7	25398943	-394.222	-394.047
[H][H]	[K+]	0	1	2	1	16139	qm_opt_dimer	488059	-7	12100699	-600.878	-600.744
[Na+]	c1ccncn1	1	0	1	10	16192	qm_opt_dimer	269952	5	6612435	-426.34	-426.148
[K+]	[O-]C(=O)C	1	-1	1	7	16160	qm_opt_dimer	574376	-5	14304340	-828.354	-828.122
COP(=O)(O)O	[K+]	0	1	11	1	15397	qm_opt_dimer	791383	-6	19411927	-1283.15	-1282.76
Oc1ccccc1	[K+]	0	1	13	1	16026	qm_opt_dimer	900309	7	22372309	-907.127	-906.851
OC1CCCC1	[K+]	0	1	16	1	15953	qm_opt_dimer	9721	0	262111	-871.448	-871.201
O	[K+]	0	1	3	1	12385	md_dimer	2187219	0	54717221	-676.16	-675.989
COCC	[Na+]	0	1	12	1	15288	qm_opt_dimer	418110	-4	10495478	-356.37	-356.216
COCC	[Na+]	0	1	12	1	15288	qm_opt_dimer	418110	-5	10495471	-356.35	-356.197
C1CCCC1	[Na+]	0	1	15	1	12774	qm_opt_dimer	84409	0	2067988	-358.562	-358.411
Cc1cnc[nH]1	[K+]	0	1	12	1	15767	qm_opt_dimer	930528	6	23181614	-865.22	-864.968
CCCC	[Li+]	0	1	14	1	14335	qm_opt_dimer	211052	6	5251834	-165.699	-165.617
[H][H]	[Na+]	0	1	2	1	16141	qm_opt_dimer	238716	-5	5893087	-163.227	-163.154
Clc1ccccc1	[K+]	0	1	12	1	15807	qm_opt_dimer	878669	0	21706489	-1291.5	-1291.15
CC=C	[Na+]	0	1	9	1	14122	qm_opt_dimer	918041	7	22843559	-279.936	-279.813
[Na+]	[O-]C=O	1	-1	1	4	16186	qm_opt_dimer	238543	-5	5886991	-351.411	-351.254
CC(Cl)Cl	[K+]	0	1	8	1	13997	qm_opt_dimer	407546	0	10134433	-1598.7	-1598.31
C1CCCSC1	[Na+]	0	1	16	1	13065	qm_opt_dimer	899150	-4	22328865	-756.749	-756.499
CS	[Na+]	0	1	6	1	15648	qm_opt_dimer	29978	0	689468	-600.753	-600.562
CC(C)(C)C	[Na+]	0	1	17	1	13957	qm_opt_dimer	851526	9	20935186	-359.766	-359.611
[K+]	[Ne]	1	0	1	1	16159	qm_opt_dimer	493482	-4	12258741	-728.644	-728.451
CO	[Na+]	0	1	6	1	15458	qm_opt_dimer	225334	-4	5546307	-277.777	-277.653
N	[K+]	0	1	4	1	12122	qm_opt_dimer	686323	-5	16866148	-656.276	-656.117
C1CCCCC1	[Li+]	0	1	18	1	12904	qm_opt_dimer	407809	-7	10143994	-243.048	-242.948
CCCl	[Na+]	0	1	8	1	14423	qm_opt_dimer	766694	0	18869215	-701.466	-701.249
O	[Na+]	0	1	3	1	12390	md_dimer	2186165	-4	54688280	-238.519	-238.41
CC(=O)C	[Na+]	0	1	10	1	13636	qm_opt_dimer	628346	0	15524108	-355.214	-355.057
COP(=O)(OC)OC	[Na+]	0	1	17	1	15410	qm_opt_dimer	11124	4	314898	-924.123	-923.764
C#N	[K+]	0	1	3	1	12747	qm_opt_dimer	145923	7	3818074	-693.136	-692.954
CSCSC	[Na+]	0	1	13	1	15486	qm_opt_dimer	503093	-8	12461438	-1077.5	-1077.18
O	[K+]	0	1	3	1	12385	md_dimer	2187787	0	54733170	-676.157	-675.986
O=CN(C)C	[K+]	0	1	12	1	15944	qm_opt_dimer	481981	5	11918543	-848.203	-847.962
CCO	[Li+]	0	1	9	1	14741	qm_opt_dimer	506416	-4	12522136	-162.311	-162.23
O	[K+]	0	1	3	1	12385	md_dimer	2187088	-3	54713538	-676.166	-675.995
CCSCC	[Na+]	0	1	15	1	14769	qm_opt_dimer	302293	-7	7409747	-718.605	-718.371
ClCCCl	[Na+]	0	1	8	1	15778	qm_opt_dimer	410205	-5	10230747	-1161.05	-1160.72
C1SCCS1	[K+]	0	1	11	1	13214	qm_opt_dimer	1031637	0	25659729	-1513.98	-1513.6
CCOP(=O)(OC)[O-]	[K+]	-1	1	16	1	14655	qm_opt_dimer	1316254	-5	34657304	-1361.36	-1360.94
N	[K+]	0	1	4	1	12122	qm_opt_dimer	686323	-7	16866155	-656.244	-656.087
CSCC	[Na+]	0	1	12	1	15471	qm_opt_dimer	526850	-7	13131719	-679.307	-679.089
[Li+]	c1ccccc1	1	0	1	12	16176	qm_opt_dimer	380250	-6	9456208	-239.476	-239.362
C1CCCNC1	[Na+]	0	1	17	1	12965	qm_opt_dimer	748779	-6	18509897	-413.882	-413.713
N	[K+]	0	1	4	1	12122	qm_opt_dimer	686323	0	16866192	-656.294	-656.134
CCl	[Na+]	0	1	5	1	14957	qm_opt_dimer	406864	-7	10121883	-662.109	-661.908
CC#C	[Na+]	0	1	7	1	13446	qm_opt_dimer	322402	-5	7984100	-278.678	-278.554
[Na+]	[Ne]	1	0	1	1	16184	qm_opt_dimer	9058	-4	239891	-290.986	-290.855
NC=O	[K+]	0	1	6	1	15917	qm_opt_dimer	1316451	0	34662793	-769.624	-769.414
CCCCC	[Na+]	0	1	17	1	14239	qm_opt_dimer	506752	0	12526481	-359.773	-359.621
C1CCSCS1	[K+]	0	1	14	1	13114	qm_opt_dimer	1315968	0	34649089	-1553.29	-1552.89
CC(=O)N	[Li+]	0	1	9	1	13781	qm_opt_dimer	2162514	0	54139631	-216.537	-216.428
CC(=O)O	[Li+]	0	1	8	1	13905	qm_opt_dimer	515218	-4	12772448	-236.351	-236.235
Oc1ccccc1	[Li+]	0	1	13	1	16028	qm_opt_dimer	317113	0	7803144	-314.736	-314.584
[Na+]	c1ccncn1	1	0	1	10	16192	qm_opt_dimer	269952	0	6612397	-426.349	-426.158
O	[Na+]	0	1	3	1	12390	md_dimer	2186321	-2	54692445	-238.518	-238.409
CNC=O	[K+]	0	1	9	1	15196	qm_opt_dimer	2162719	-4	54145388	-808.897	-808.674
O	[Li+]	0	1	3	1	12387	md_dimer	2186021	-1	54684483	-83.7569	-83.7036
COC(=O)C	[Na+]	0	1	11	1	15260	qm_opt_dimer	995349	4	24794195	-430.431	-430.24
C#C	[Na+]	0	1	4	1	12723	qm_opt_dimer	439935	8	10928635	-239.374	-239.262
CC=O	[Na+]	0	1	7	1	14143	qm_opt_dimer	2162468	4	54138389	-315.889	-315.748
Fc1ccccc1	[Na+]	0	1	12	1	15863	qm_opt_dimer	895161	6	22175634	-493.498	-493.275
O	[Li+]	0	1	3	1	12387	md_dimer	2186021	0	54684484	-83.7562	-83.7026
S1CCSCC1	[K+]	0	1	14	1	16046	qm_opt_dimer	737250	-7	18168969	-1553.25	-1552.85
CSSC	[Li+]	0	1	10	1	15610	qm_opt_dimer	309220	0	7617778	-883.483	-883.233
CCCC	[Li+]	0	1	14	1	14335	qm_opt_dimer	211052	0	5251801	-165.707	-165.628
C1CCSSC1	[Na+]	0	1	14	1	13140	qm_opt_dimer	543561	-7	13552546	-1115.6	-1115.27
CCCOC	[Na+]	0	1	15	1	14374	qm_opt_dimer	169803	-5	4342683	-395.652	-395.483
CC(Cl)Cl	[Na+]	0	1	8	1	13998	qm_opt_dimer	132467	-8	3432697	-1161	-1160.67
CCCl	[K+]	0	1	8	1	14422	qm_opt_dimer	101453	-5	2546946	-1139.1	-1138.82
C	[Na+]	0	1	5	1	11968	qm_opt_dimer	261412	0	6432328	-202.568	-202.477
FCF	[Na+]	0	1	5	1	15843	qm_opt_dimer	957987	0	23819558	-401.06	-400.88
COP(=O)(O)O	[Na+]	0	1	11	1	15398	qm_opt_dimer	737267	-5	18169569	-845.508	-845.181
CCSSC	[Na+]	0	1	13	1	14803	qm_opt_dimer	926894	-7	23097315	-1077.5	-1077.18
CCSS	[Na+]	0	1	10	1	14820	qm_opt_dimer	170588	7	4371626	-1038.24	-1037.93
CCN	[Na+]	0	1	10	1	14612	qm_opt_dimer	198265	0	4995768	-297.237	-297.108
O	[K+]	0	1	3	1	12385	md_dimer	2187118	0	54714375	-676.163	-675.992
CC(C)C	[Na+]	0	1	14	1	13978	qm_opt_dimer	53361	-8	1236009	-320.429	-320.295
CCO	[Li+]	0	1	9	1	14741	qm_opt_dimer	506416	-3	12522140	-162.331	-162.249
O	[K+]	0	1	3	1	12385	qm_opt_dimer	2162969	7	54152495	-676.159	-675.988
OCCO	[Na+]	0	1	10	1	15999	qm_opt_dimer	880360	5	21768390	-392.308	-392.133
COP(=O)(OC)O	[Na+]	0	1	14	1	15422	qm_opt_dimer	820267	0	20069317	-884.85	-884.505
CNC(=O)C	[Na+]	0	1	12	1	15107	qm_opt_dimer	853249	-3	20990321	-410.57	-410.391
Oc1ccccc1	[Na+]	0	1	13	1	16031	qm_opt_dimer	907663	-5	22556947	-469.45	-469.239
ClCCl	[K+]	0	1	5	1	15787	qm_opt_dimer	612870	0	15208879	-1559.39	-1559.02
CC(Br)Br	[K+]	0	1	8	1	13935	qm_opt_dimer	425716	0	10657236	-5826.62	-5825.92
CCN	[Li+]	0	1	10	1	14609	qm_opt_dimer	98375	-5	2448444	-142.429	-142.359
COC	[Li+]	0	1	9	1	15375	qm_opt_dimer	2162786	3	54147246	-162.317	-162.233
[Na+]	c1ccncn1	1	0	1	10	16192	qm_opt_dimer	269952	-4	6612358	-426.331	-426.141
CCF	[K+]	0	1	8	1	14462	qm_opt_dimer	849901	7	20873851	-778.766	-778.552
O	[Na+]	0	1	3	1	12390	qm_opt_dimer	659792	-4	16328638	-238.499	-238.39
[Ar]	[K+]	0	1	1	1	16076	qm_opt_dimer	308939	0	7607205	-1127.22	-1126.97
[He]	[Na+]	0	1	1	1	16147	qm_opt_dimer	686644	0	16877980	-164.964	-164.883
CNC(=O)C	[Li+]	0	1	12	1	15104	qm_opt_dimer	2162717	3	54145351	-255.821	-255.696
O	[Na+]	0	1	3	1	12390	md_dimer	2186146	-2	54687793	-238.519	-238.41
S1CSCSC1	[Na+]	0	1	12	1	16055	qm_opt_dimer	12066	-8	349482	-1474.48	-1474.06
Clc1ccc(cc1)Cl	[Na+]	0	1	12	1	15798	qm_opt_dimer	961950	10	23941111	-1313.41	-1313.01
[H][H]	[K+]	0	1	2	1	16139	qm_opt_dimer	488059	10	12100762	-600.889	-600.752
Cc1ccccc1	[Na+]	0	1	15	1	15757	qm_opt_dimer	960774	5	23893636	-433.57	-433.376
CF	[Na+]	0	1	5	1	14997	qm_opt_dimer	579465	-5	14392768	-301.773	-301.638
C1CSSC1	[Na+]	0	1	11	1	13165	qm_opt_dimer	45130	0	1042812	-1076.34	-1076.02
CC(=C)C	[Na+]	0	1	12	1	13517	qm_opt_dimer	680911	-5	16692555	-319.235	-319.098
CC(=O)N(C)C	[Na+]	0	1	15	1	13666	qm_opt_dimer	26252	4	628589	-449.864	-449.669
[He]	[K+]	0	1	1	1	16146	qm_opt_dimer	528406	6	13170888	-602.621	-602.478
N	[Na+]	0	1	4	1	12124	qm_opt_dimer	407132	-6	10126737	-218.594	-218.498
Clc1ccccc1	[Na+]	0	1	12	1	15808	qm_opt_dimer	878947	0	21715700	-853.853	-853.565
O	[Na+]	0	1	3	1	12390	md_dimer	2186309	0	54692136	-238.515	-238.406
O	[Na+]	0	1	3	1	12390	md_dimer	2186137	-3	54687577	-238.519	-238.41
C=C	[Na+]	0	1	6	1	13345	qm_opt_dimer	53547	0	1243023	-240.637	-240.53
O1CCOCC1	[Na+]	0	1	14	1	15927	qm_opt_dimer	1316453	-3	34662837	-469.674	-469.473
[F-]	[K+]	-1	1	1	1	16132	qm_opt_dimer	305945	0	7494267	-699.782	-699.603
O	[Na+]	0	1	3	1	12390	md_dimer	2186146	0	54687795	-238.517	-238.408
CC=CC	[Na+]	0	1	12	1	14101	qm_opt_dimer	794215	-7	19478195	-319.2	-319.064
C	[K+]	0	1	5	1	11966	qm_opt_dimer	311478	-5	7684525	-640.211	-640.06
Fc1ccccc1	[Na+]	0	1	12	1	15863	qm_opt_dimer	895161	0	22175611	-493.507	-493.285
O1COCOC1	[Na+]	0	1	12	1	15936	qm_opt_dimer	267659	-7	6559295	-505.556	-505.339
C1CCCO1	[K+]	0	1	13	1	12989	qm_opt_dimer	736249	-6	18130340	-832.085	-831.858
CC(=O)N(C)C	[Na+]	0	1	15	1	13666	qm_opt_dimer	26252	-3	628540	-449.858	-449.664
C	[K+]	0	1	5	1	11966	qm_opt_dimer	311478	0	7684552	-640.221	-640.069
CC=O	[Na+]	0	1	7	1	14143	qm_opt_dimer	2162468	0	54138379	-315.896	-315.755
CCSCC	[Na+]	0	1	15	1	14769	qm_opt_dimer	302293	6	7409831	-718.652	-718.414
[He]	[Na+]	0	1	1	1	16147	qm_opt_dimer	686644	-5	16877956	-164.959	-164.878
CC(C)(C)C	[Na+]	0	1	17	1	13957	qm_opt_dimer	851526	0	20935135	-359.776	-359.623
CCCC	[Na+]	0	1	14	1	14338	qm_opt_dimer	518905	-6	12900129	-320.452	-320.317
CCSS	[K+]	0	1	10	1	14819	qm_opt_dimer	722939	-8	17801489	-1475.84	-1475.48
CCO	[Na+]	0	1	9	1	14744	qm_opt_dimer	31127	-4	708753	-317.086	-316.947
CC(C)(C)C	[Na+]	0	1	17	1	13957	qm_opt_dimer	851526	-5	20935109	-359.763	-359.612
Oc1ccccc1	[Li+]	0	1	13	1	16028	qm_opt_dimer	317113	4	7803172	-314.728	-314.574
O	[Na+]	0	1	3	1	12390	qm_opt_dimer	659792	-5	16328643	-238.48	-238.371
[Li+]	[O-]C(=O)C	1	-1	1	7	16175	qm_opt_dimer	2162900	-4	54150515	-235.997	-235.882
O1CCOCC1	[Na+]	0	1	14	1	15927	qm_opt_dimer	1316453	-5	34662835	-469.64	-469.44
[F-]	[K+]	-1	1	1	1	16132	qm_opt_dimer	305945	2	7494279	-699.777	-699.597
CN	[Na+]	0	1	7	1	15246	qm_opt_dimer	633136	5	15639811	-257.925	-257.811
CC=C(C)C	[Na+]	0	1	15	1	14080	qm_opt_dimer	748348	-7	18493539	-358.5	-358.35
BrCCBr	[K+]	0	1	8	1	12631	qm_opt_dimer	247522	-8	6062618	-5826.58	-5825.88
Cc1c[nH]cn1	[Na+]	0	1	12	1	15744	qm_opt_dimer	120373	0	3025828	-427.586	-427.397
OC=O	[K+]	0	1	5	1	15971	qm_opt_dimer	858199	-6	21147215	-789.44	-789.223
O	[K+]	0	1	3	1	12385	md_dimer	2186669	-1	54701902	-676.161	-675.99
O	[Li+]	0	1	3	1	12387	md_dimer	2186073	0	54685846	-83.7551	-83.7013
C#N	[Na+]	0	1	3	1	12748	qm_opt_dimer	990747	-4	24676411	-255.478	-255.359
CCOCC	[Na+]	0	1	15	1	14644	qm_opt_dimer	960640	4	23889389	-395.691	-395.52
CNC=O	[K+]	0	1	9	1	15196	qm_opt_dimer	2162719	5	54145404	-808.91	-808.684
OC=O	[Na+]	0	1	5	1	15972	qm_opt_dimer	841234	-3	20612926	-351.832	-351.675
C1CCCCC1	[Li+]	0	1	18	1	12904	qm_opt_dimer	407809	6	10144082	-243.096	-242.986
[F-]	[Na+]	-1	1	1	1	16134	qm_opt_dimer	1027026	0	25559671	-262.149	-262.031
CCCl	[Na+]	0	1	8	1	14423	qm_opt_dimer	766694	7	18869281	-701.457	-701.239
C1CCCN1	[K+]	0	1	14	1	12939	qm_opt_dimer	481793	6	11911631	-812.258	-812.037
[Na+]	c1cccnc1	1	0	1	11	16191	qm_opt_dimer	426898	-4	10684335	-410.298	-410.115
C1CCSSC1	[Na+]	0	1	14	1	13140	qm_opt_dimer	543561	7	13552617	-1115.64	-1115.3
CCO	[K+]	0	1	9	1	14739	qm_opt_dimer	496608	6	12365789	-754.745	-754.543
CS	[Na+]	0	1	6	1	15648	qm_opt_dimer	29978	7	689518	-600.745	-600.553
CCCCC	[K+]	0	1	17	1	14238	qm_opt_dimer	612208	11	15183833	-797.414	-797.198
CCCCC	[Na+]	0	1	17	1	14239	qm_opt_dimer	506752	-8	12526435	-359.726	-359.577
[Na+]	c1ccc[nH]1	1	0	1	10	16189	qm_opt_dimer	737652	-6	18184288	-372.175	-372.011
O	[Li+]	0	1	3	1	12387	md_dimer	2186008	0	54684168	-83.7566	-83.703
CCS	[K+]	0	1	9	1	14904	qm_opt_dimer	822455	9	20104006	-1077.7	-1077.43
CSSC	[Li+]	0	1	10	1	15610	qm_opt_dimer	309220	5	7617812	-883.475	-883.224
O=CN(C)C	[Na+]	0	1	12	1	15945	qm_opt_dimer	367096	4	9141940	-410.558	-410.379
C1CCCN1	[K+]	0	1	14	1	12939	qm_opt_dimer	481793	-4	11911558	-812.253	-812.035
FCCF	[K+]	0	1	8	1	15832	qm_opt_dimer	771491	-7	19000460	-877.969	-877.714
[Br-]	[K+]	-1	1	1	1	16100	qm_opt_dimer	2517656	-5	63988884	-3174.08	-3173.68
CCOP(=O)(OC)[O-]	[Na+]	-1	1	16	1	14656	qm_opt_dimer	961213	-3	23909034	-923.752	-923.394
OC1CCCCC1	[Na+]	0	1	19	1	15963	qm_opt_dimer	613517	4	15233089	-473.109	-472.908
O	[Li+]	0	1	3	1	12387	md_dimer	2186073	-2	54685844	-83.7573	-83.7041
CCCCCC	[Na+]	0	1	20	1	14219	qm_opt_dimer	1035823	0	25737374	-399.073	-398.905
C1CCCS1	[Na+]	0	1	13	1	13040	qm_opt_dimer	694038	6	17041527	-717.451	-717.214
O	[Na+]	0	1	3	1	12390	md_dimer	2186181	0	54688690	-238.517	-238.408
O	[Li+]	0	1	3	1	12387	md_dimer	2186403	0	54694601	-83.7377	-83.6832
C1CCCOC1	[Na+]	0	1	16	1	13015	qm_opt_dimer	236296	0	5810572	-433.794	-433.61
C1OCCO1	[K+]	0	1	11	1	13189	qm_opt_dimer	83382	7	2030575	-868.022	-867.773
OCCCO	[K+]	0	1	13	1	15989	qm_opt_dimer	1017700	0	25403911	-869.271	-869.02
COP(=O)(OC)[O-]	[Na+]	-1	1	13	1	15433	qm_opt_dimer	385085	-3	9603339	-884.448	-884.106
C#N	[Na+]	0	1	3	1	12748	qm_opt_dimer	990747	-6	24676408	-255.435	-255.317
C1CCCC1	[Na+]	0	1	15	1	12774	qm_opt_dimer	84409	-7	2067949	-358.511	-358.363
OC1CCCC1	[Na+]	0	1	16	1	15954	qm_opt_dimer	526466	-4	13116722	-433.784	-433.601
COP(=O)(OC)OC	[Na+]	0	1	17	1	15410	qm_opt_dimer	11124	0	314866	-924.132	-923.773
CCOP(=O)(OC)[O-]	[Na+]	-1	1	16	1	14656	qm_opt_dimer	961213	-5	23909039	-923.718	-923.36
OC1CCCC1	[Na+]	0	1	16	1	15954	qm_opt_dimer	526466	0	13116752	-433.804	-433.619
CCl	[Na+]	0	1	5	1	14957	qm_opt_dimer	406864	0	10121931	-662.155	-661.952
C1CCCO1	[Na+]	0	1	13	1	12990	qm_opt_dimer	122233	4	3100071	-394.482	-394.312
CC(=O)N	[Li+]	0	1	9	1	13781	qm_opt_dimer	2162514	3	54139640	-216.529	-216.419
OP(=O)(O)O	[Na+]	0	1	8	1	16008	qm_opt_dimer	884235	-3	21888509	-806.265	-805.952
CC#N	[K+]	0	1	6	1	13468	qm_opt_dimer	727056	-6	17921173	-732.423	-732.23
O	[K+]	0	1	3	1	12385	md_dimer	2187288	-1	54719092	-676.163	-675.992
CCCCCC	[K+]	0	1	20	1	14218	qm_opt_dimer	2162207	-6	54130940	-836.702	-836.475
C1CCSCS1	[Na+]	0	1	14	1	13115	qm_opt_dimer	639307	0	15793281	-1115.65	-1115.31
CC(=O)N	[Na+]	0	1	9	1	13784	qm_opt_dimer	398529	0	9994622	-371.293	-371.127
O	[Na+]	0	1	3	1	12390	md_dimer	2186147	0	54687822	-238.509	-238.399
Fc1ccccc1	[K+]	0	1	12	1	15862	qm_opt_dimer	909259	0	22614774	-931.151	-930.864
C1CCCN1	[K+]	0	1	14	1	12939	qm_opt_dimer	481793	-7	11911547	-812.208	-811.992
Oc1ccccc1	[K+]	0	1	13	1	16026	qm_opt_dimer	900309	0	22372259	-907.134	-906.859
C1OCCO1	[Na+]	0	1	11	1	13190	qm_opt_dimer	544517	-4	13571946	-430.362	-430.176
C1CCCN1	[Na+]	0	1	14	1	12940	qm_opt_dimer	525804	-4	13091078	-374.603	-374.448
[Na+]	c1ccc[nH]1	1	0	1	10	16189	qm_opt_dimer	737652	-4	18184293	-372.202	-372.038
CC(F)F	[Na+]	0	1	8	1	14018	qm_opt_dimer	59279	-4	1407433	-440.366	-440.169
[K+]	c1ccc2c(c1)[nH]cc2	1	0	1	16	16163	qm_opt_dimer	833775	-5	20372340	-963.449	-963.157
CCN(C)C	[Na+]	0	1	16	1	14504	qm_opt_dimer	807433	5	19775492	-375.807	-375.647
Clc1ccc(cc1)Cl	[Na+]	0	1	12	1	15798	qm_opt_dimer	961950	0	23941047	-1313.42	-1313.02
[Na+]	[Ne]	1	0	1	1	16184	qm_opt_dimer	9058	0	239911	-290.989	-290.858
C1CCCN1	[Na+]	0	1	14	1	12940	qm_opt_dimer	525804	-6	13091068	-374.562	-374.408
[K+]	[Ne]	1	0	1	1	16159	qm_opt_dimer	493482	6	12258787	-728.645	-728.452
CCN	[K+]	0	1	10	1	14607	qm_opt_dimer	395178	-5	9896463	-734.861	-734.672
O	[K+]	0	1	3	1	12385	md_dimer	2187219	-2	54717219	-676.16	-675.99
CC#N	[K+]	0	1	6	1	13468	qm_opt_dimer	727056	-4	17921177	-732.453	-732.258
CCO	[Li+]	0	1	9	1	14741	qm_opt_dimer	506416	3	12522177	-162.341	-162.256
COC(=O)C	[Na+]	0	1	11	1	15260	qm_opt_dimer	995349	-3	24794138	-430.426	-430.236
CC(=C(C)C)C	[Na+]	0	1	18	1	13493	qm_opt_dimer	865899	0	21371348	-397.853	-397.686
CC(Br)Br	[K+]	0	1	8	1	13935	qm_opt_dimer	425716	-6	10657187	-5826.6	-5825.9
O	[Na+]	0	1	3	1	12390	md_dimer	2186128	-2	54687336	-238.517	-238.408
[Cl-]	[Na+]	-1	1	1	1	16120	qm_opt_dimer	487647	-5	12093206	-622.459	-622.274
C=C	[Na+]	0	1	6	1	13345	qm_opt_dimer	53547	-5	1242997	-240.622	-240.516
C1OCCO1	[K+]	0	1	11	1	13189	qm_opt_dimer	83382	0	2030518	-868.03	-867.781
O	[Li+]	0	1	3	1	12387	md_dimer	2188783	-2	54761470	-83.7505	-83.6971
CC(Br)Br	[K+]	0	1	8	1	13935	qm_opt_dimer	425716	-8	10657182	-5826.57	-5825.88
C1CCCO1	[Na+]	0	1	13	1	12990	qm_opt_dimer	122233	-3	3100023	-394.478	-394.31
CCS	[Li+]	0	1	9	1	14906	qm_opt_dimer	840759	5	20595161	-485.287	-485.136
[Ar]	[K+]	0	1	1	1	16076	qm_opt_dimer	308939	-7	7607173	-1127.21	-1126.95
COP(=O)(O)O	[Na+]	0	1	11	1	15398	qm_opt_dimer	737267	-3	18169581	-845.551	-845.223
CCO	[K+]	0	1	9	1	14739	qm_opt_dimer	496608	0	12365751	-754.752	-754.55
FCCF	[Na+]	0	1	8	1	15833	qm_opt_dimer	8190	6	215205	-440.354	-440.157
COC	[Li+]	0	1	9	1	15375	qm_opt_dimer	2162786	-3	54147234	-162.306	-162.225
CCF	[K+]	0	1	8	1	14462	qm_opt_dimer	849901	0	20873798	-778.773	-778.56
CCSSCC	[K+]	0	1	16	1	14785	qm_opt_dimer	812373	-7	19882251	-1554.46	-1554.06
O	[Li+]	0	1	3	1	12387	md_dimer	2188795	-2	54761769	-83.7554	-83.7023
CC(Cl)Cl	[K+]	0	1	8	1	13997	qm_opt_dimer	407546	-8	10134407	-1598.66	-1598.27
C1SCCS1	[Na+]	0	1	11	1	13215	qm_opt_dimer	61479	0	1492640	-1076.33	-1076.02
O	[K+]	0	1	3	1	12385	md_dimer	2187258	-1	54718277	-676.164	-675.993
Oc1ccccc1	[Na+]	0	1	13	1	16031	qm_opt_dimer	907663	0	22556982	-469.488	-469.275
Fc1ccc(cc1)F	[K+]	0	1	12	1	15852	qm_opt_dimer	1316441	10	34662539	-1030.38	-1030.05
C	[K+]	0	1	5	1	11966	qm_opt_dimer	311478	-7	7684503	-640.194	-640.045
[K+]	[Ne]	1	0	1	1	16159	qm_opt_dimer	493482	-6	12258731	-728.64	-728.447
O	[K+]	0	1	3	1	12385	md_dimer	2187278	0	54718827	-676.161	-675.99
ClCCCl	[Na+]	0	1	8	1	15778	qm_opt_dimer	410205	0	10230773	-1161.06	-1160.73
NC=O	[Na+]	0	1	6	1	15918	qm_opt_dimer	63000	4	1538570	-331.972	-331.823
C1CCCNC1	[K+]	0	1	17	1	12964	qm_opt_dimer	286058	0	6988027	-851.572	-851.338
CSCSC	[Na+]	0	1	13	1	15486	qm_opt_dimer	503093	6	12461533	-1077.54	-1077.22
Clc1ccccc1	[Na+]	0	1	12	1	15808	qm_opt_dimer	878947	-7	21715668	-853.807	-853.521
O	[Li+]	0	1	3	1	12387	md_dimer	2186045	0	54685131	-83.7535	-83.6997
OCCCO	[Na+]	0	1	13	1	15990	qm_opt_dimer	903524	4	22454290	-431.619	-431.429
[Na+]	[O-]C(=O)C	1	-1	1	7	16185	qm_opt_dimer	257242	-5	6296353	-390.716	-390.543
C1CCOCO1	[K+]	0	1	14	1	13089	qm_opt_dimer	1007472	-7	25168773	-907.289	-907.031
C1CCCO1	[K+]	0	1	13	1	12989	qm_opt_dimer	736249	6	18130415	-832.126	-831.895
C1CCCSC1	[Na+]	0	1	16	1	13065	qm_opt_dimer	899150	6	22328931	-756.753	-756.501
[Na+]	c1ccc2c(c1)[nH]cc2	1	0	1	16	16188	qm_opt_dimer	316545	-7	7781607	-525.771	-525.541
[Li+]	c1ccccc1	1	0	1	12	16176	qm_opt_dimer	380250	-4	9456217	-239.5	-239.385
[Li+]	c1ccccc1	1	0	1	12	16176	qm_opt_dimer	380250	0	9456234	-239.515	-239.396
CCCO	[Na+]	0	1	12	1	14394	qm_opt_dimer	111889	0	2809767	-356.407	-356.252
CC=C(C)C	[Na+]	0	1	15	1	14080	qm_opt_dimer	748348	6	18493613	-358.546	-358.391
S1CCSCC1	[K+]	0	1	14	1	16046	qm_opt_dimer	737250	0	18168997	-1553.28	-1552.88
CC=C	[Na+]	0	1	9	1	14122	qm_opt_dimer	918041	-7	22843479	-279.9	-279.78
CC#N	[K+]	0	1	6	1	13468	qm_opt_dimer	727056	0	17921202	-732.467	-732.271
ClCCl	[K+]	0	1	5	1	15787	qm_opt_dimer	612870	-6	15208840	-1559.37	-1559
COC	[Na+]	0	1	9	1	15378	qm_opt_dimer	200819	5	5061885	-317.074	-316.934
C1SCCS1	[K+]	0	1	11	1	13214	qm_opt_dimer	1031637	8	25659748	-1513.97	-1513.59
OC1CCCC1	[Na+]	0	1	16	1	15954	qm_opt_dimer	526466	-5	13116714	-433.767	-433.584
O	[Na+]	0	1	3	1	12390	qm_opt_dimer	659792	0	16328654	-238.52	-238.41
ClCCCl	[Na+]	0	1	8	1	15778	qm_opt_dimer	410205	-8	10230739	-1161.01	-1160.69
CC=O	[K+]	0	1	7	1	14142	qm_opt_dimer	519521	0	12924105	-753.542	-753.34
CSSC	[Li+]	0	1	10	1	15610	qm_opt_dimer	309220	-4	7617755	-883.47	-883.221
CCS	[Li+]	0	1	9	1	14906	qm_opt_dimer	840759	-4	20595119	-485.28	-485.132
O	[Na+]	0	1	3	1	12390	md_dimer	2186181	-2	54688688	-238.519	-238.41
CC	[Na+]	0	1	8	1	14981	qm_opt_dimer	357884	-5	8927581	-241.851	-241.747
O	[K+]	0	1	3	1	12385	qm_opt_dimer	2162969	-6	54152479	-676.126	-675.958
COP(=O)(OC)OC	[Na+]	0	1	17	1	15410	qm_opt_dimer	11124	-3	314836	-924.118	-923.76
O	[Li+]	0	1	3	1	12387	md_dimer	2186332	0	54692721	-83.7533	-83.6993
[Na+]	[Ne]	1	0	1	1	16184	qm_opt_dimer	9058	-5	239884	-290.982	-290.851
CC(F)F	[K+]	0	1	8	1	14017	qm_opt_dimer	957934	-7	23818560	-877.978	-877.721
OC=O	[Na+]	0	1	5	1	15972	qm_opt_dimer	841234	-5	20612919	-351.797	-351.64
O	[Li+]	0	1	3	1	12387	md_dimer	2186403	-6	54694595	-83.7498	-83.6967
CCCCC	[Na+]	0	1	17	1	14239	qm_opt_dimer	506752	-5	12526452	-359.76	-359.61
COP(=O)(OC)[O-]	[Na+]	-1	1	13	1	15433	qm_opt_dimer	385085	3	9603377	-884.453	-884.11
COP(=O)(OC)OC	[Na+]	0	1	17	1	15410	qm_opt_dimer	11124	-5	314831	-924.073	-923.715
OCCCO	[K+]	0	1	13	1	15989	qm_opt_dimer	1017700	-4	25403892	-869.255	-869.005
[Na+]	c1ccc[nH]1	1	0	1	10	16189	qm_opt_dimer	737652	0	18184310	-372.215	-372.05
CSSC	[Li+]	0	1	10	1	15610	qm_opt_dimer	309220	-6	7617745	-883.443	-883.196
FCCF	[K+]	0	1	8	1	15832	qm_opt_dimer	771491	-5	19000455	-877.994	-877.737
O	[Na+]	0	1	3	1	12390	qm_opt_dimer	659792	5	16328674	-238.512	-238.402
CC(F)F	[Na+]	0	1	8	1	14018	qm_opt_dimer	59279	-6	1407424	-440.338	-440.141
COP(=O)(OC)[O-]	[Na+]	-1	1	13	1	15433	qm_opt_dimer	385085	-5	9603327	-884.414	-884.072
CC(F)F	[K+]	0	1	8	1	14017	qm_opt_dimer	957934	0	23818590	-878.027	-877.768
N	[K+]	0	1	4	1	12122	qm_opt_dimer	686323	7	16866233	-656.287	-656.126
OCCO	[Na+]	0	1	10	1	15999	qm_opt_dimer	880360	-3	21768331	-392.307	-392.133
[Cl-]	[Li+]	-1	1	1	1	16117	qm_opt_dimer	2162649	3	54143451	-467.766	-467.635
CCO	[K+]	0	1	9	1	14739	qm_opt_dimer	496608	-6	12365708	-754.709	-754.511
[Ar]	[Li+]	0	1	1	1	16078	qm_opt_dimer	996800	-4	24850105	-534.785	-534.645
OCCCCO	[Na+]	0	1	16	1	15981	qm_opt_dimer	1004306	-6	25077731	-470.91	-470.707
CCOCC	[Na+]	0	1	15	1	14644	qm_opt_dimer	960640	0	23889358	-395.699	-395.528
[Na+]	c1cccnc1	1	0	1	11	16191	qm_opt_dimer	426898	0	10684361	-410.318	-410.133
CC(=O)C	[Na+]	0	1	10	1	13636	qm_opt_dimer	628346	-5	15524096	-355.161	-355.006
BrCCBr	[K+]	0	1	8	1	12631	qm_opt_dimer	247522	-6	6062605	-5826.6	-5825.9
O	[K+]	0	1	3	1	12385	md_dimer	2187812	0	54733892	-676.16	-675.988
CC(F)F	[Na+]	0	1	8	1	14018	qm_opt_dimer	59279	6	1407483	-440.37	-440.173
CCF	[Na+]	0	1	8	1	14463	qm_opt_dimer	681499	-5	16703914	-341.079	-340.928
NC=O	[Na+]	0	1	6	1	15918	qm_opt_dimer	63000	-3	1538511	-331.967	-331.819
Cc1cnc[nH]1	[Na+]	0	1	12	1	15768	qm_opt_dimer	461173	4	11418551	-427.579	-427.389
CCO	[Na+]	0	1	9	1	14744	qm_opt_dimer	31127	0	708784	-317.107	-316.967
COCOC	[Na+]	0	1	13	1	15304	qm_opt_dimer	493792	-4	12270711	-431.593	-431.405
[H][H]	[K+]	0	1	2	1	16139	qm_opt_dimer	488059	0	12100725	-600.89	-600.754
CCC	[Na+]	0	1	11	1	14444	qm_opt_dimer	543239	-6	13540971	-281.152	-281.033
[He]	[K+]	0	1	1	1	16146	qm_opt_dimer	528406	0	13170867	-602.621	-602.478
CC(C)C	[Na+]	0	1	14	1	13978	qm_opt_dimer	53361	9	1236125	-320.463	-320.325
Clc1ccccc1	[K+]	0	1	12	1	15807	qm_opt_dimer	878669	-7	21706455	-1291.45	-1291.11
CF	[Na+]	0	1	5	1	14997	qm_opt_dimer	579465	0	14392795	-301.814	-301.679
CCF	[K+]	0	1	8	1	14462	qm_opt_dimer	849901	-4	20873757	-778.759	-778.546
CSSC	[Na+]	0	1	10	1	15613	qm_opt_dimer	787326	-7	19299203	-1038.2	-1037.9
CC(=C)C	[Na+]	0	1	12	1	13517	qm_opt_dimer	680911	-7	16692548	-319.205	-319.069
C1CCCNC1	[Na+]	0	1	17	1	12965	qm_opt_dimer	748779	5	18509958	-413.921	-413.747
[K+]	[O-]C(=O)C	1	-1	1	7	16160	qm_opt_dimer	574376	0	14304375	-828.403	-828.168
CCSS	[K+]	0	1	10	1	14819	qm_opt_dimer	722939	-5	17801500	-1475.88	-1475.51
COC	[Li+]	0	1	9	1	15375	qm_opt_dimer	2162786	0	54147237	-162.324	-162.241
[Na+]	c1ccccc1	1	0	1	12	16190	qm_opt_dimer	1017429	6	25398992	-394.262	-394.084
[Na+]	c1ccc2c(c1)[nH]cc2	1	0	1	16	16188	qm_opt_dimer	316545	0	7781660	-525.826	-525.593
C#C	[K+]	0	1	4	1	12722	qm_opt_dimer	195243	-8	4941648	-676.986	-676.816
O1COCOC1	[Na+]	0	1	12	1	15936	qm_opt_dimer	267659	5	6559351	-505.604	-505.384
CCN	[Li+]	0	1	10	1	14609	qm_opt_dimer	98375	4	2448507	-142.47	-142.396
CCS	[Na+]	0	1	9	1	14909	qm_opt_dimer	2162623	7	54142711	-640.047	-639.84
OC=O	[K+]	0	1	5	1	15971	qm_opt_dimer	858199	0	21147243	-789.489	-789.269
Cc1cnc[nH]1	[Na+]	0	1	12	1	15768	qm_opt_dimer	461173	-3	11418521	-427.576	-427.388
CCS	[Na+]	0	1	9	1	14909	qm_opt_dimer	2162623	0	54142696	-640.055	-639.849
[Na+]	n1ccncc1	1	0	1	10	16194	qm_opt_dimer	715991	-6	17636465	-426.283	-426.092
Fc1ccccc1	[K+]	0	1	12	1	15862	qm_opt_dimer	909259	-4	22614752	-931.138	-930.852
C1CCCSC1	[K+]	0	1	16	1	13064	qm_opt_dimer	2162113	-5	54128250	-1194.4	-1194.08
C=C	[Li+]	0	1	6	1	13342	qm_opt_dimer	616857	0	15325493	-85.8693	-85.8185
OC=O	[K+]	0	1	5	1	15971	qm_opt_dimer	858199	-4	21147223	-789.474	-789.255
[Ar]	[Na+]	0	1	1	1	16081	qm_opt_dimer	752836	-6	18589536	-689.553	-689.357
Cc1ccccc1	[Na+]	0	1	15	1	15757	qm_opt_dimer	960774	0	23893606	-433.578	-433.386
CCC	[Na+]	0	1	11	1	14444	qm_opt_dimer	543239	0	13541016	-281.17	-281.05
CCCCCC	[Na+]	0	1	20	1	14219	qm_opt_dimer	1035823	8	25737382	-399.063	-398.893
C1CCCS1	[Na+]	0	1	13	1	13040	qm_opt_dimer	694038	-4	17041469	-717.447	-717.212
Oc1ccccc1	[K+]	0	1	13	1	16026	qm_opt_dimer	900309	-4	22372228	-907.122	-906.849
CC(=C(C)C)C	[Na+]	0	1	18	1	13493	qm_opt_dimer	865899	-6	21371302	-397.817	-397.652
COC=O	[Na+]	0	1	8	1	15274	qm_opt_dimer	978316	0	24399651	-391.123	-390.949
Oc1ccccc1	[Na+]	0	1	13	1	16031	qm_opt_dimer	907663	5	22557008	-469.48	-469.266
[Cl-]	[K+]	-1	1	1	1	16115	qm_opt_dimer	467551	3	11590705	-1060.15	-1059.9
CC(=O)C	[Na+]	0	1	10	1	13636	qm_opt_dimer	628346	-3	15524087	-355.202	-355.046
OCCCO	[Na+]	0	1	13	1	15990	qm_opt_dimer	903524	0	22454257	-431.626	-431.437
S1CCSCC1	[K+]	0	1	14	1	16046	qm_opt_dimer	737250	-5	18168974	-1553.27	-1552.87
CO	[Na+]	0	1	6	1	15458	qm_opt_dimer	225334	-5	5546310	-277.756	-277.633
O	[Li+]	0	1	3	1	12387	md_dimer	2186336	0	54692817	-83.7512	-83.6971
CC(=C(C)C)C	[Na+]	0	1	18	1	13493	qm_opt_dimer	865899	-4	21371322	-397.842	-397.676
CC(Cl)Cl	[Na+]	0	1	8	1	13998	qm_opt_dimer	132467	0	3432738	-1161.06	-1160.73
CCS	[K+]	0	1	9	1	14904	qm_opt_dimer	822455	-6	20103913	-1077.69	-1077.42
[K+]	c1cccnc1	1	0	1	11	16166	qm_opt_dimer	7534	0	201285	-847.961	-847.714
O	[Li+]	0	1	3	1	12387	md_dimer	2188795	0	54761771	-83.7541	-83.7004
OCCCCO	[K+]	0	1	16	1	15980	qm_opt_dimer	254665	5	6217753	-908.58	-908.313
CCOP(=O)(OC)[O-]	[K+]	-1	1	16	1	14655	qm_opt_dimer	1316254	-3	34657305	-1361.39	-1360.97
CNCC	[Na+]	0	1	13	1	15212	qm_opt_dimer	70218	5	1684961	-336.517	-336.372
CSCC	[Na+]	0	1	12	1	15471	qm_opt_dimer	526850	6	13131754	-679.353	-679.13
[Na+]	c1ncc[nH]1	1	0	1	9	16193	qm_opt_dimer	764216	-5	18802714	-388.237	-388.066
C1CCCS1	[Na+]	0	1	13	1	13040	qm_opt_dimer	694038	0	17041490	-717.46	-717.223
C1CCSCS1	[K+]	0	1	14	1	13114	qm_opt_dimer	1315968	-8	34649081	-1553.25	-1552.86
CN(C)C	[Na+]	0	1	13	1	15029	qm_opt_dimer	922652	0	22955697	-336.513	-336.37
O	[Na+]	0	1	3	1	12390	md_dimer	2186251	-3	54690573	-238.513	-238.404
FCCF	[Na+]	0	1	8	1	15833	qm_opt_dimer	8190	-7	215165	-440.319	-440.124
CCCl	[K+]	0	1	8	1	14422	qm_opt_dimer	101453	10	2547021	-1139.11	-1138.83
CC(=O)C	[Li+]	0	1	10	1	13633	qm_opt_dimer	292244	-3	7156070	-200.436	-200.337
CNC=O	[Na+]	0	1	9	1	15197	qm_opt_dimer	300798	4	7347079	-371.265	-371.101
C1CCCCC1	[Na+]	0	1	18	1	12907	qm_opt_dimer	525443	0	13077507	-397.869	-397.704
C1CCCC1	[Na+]	0	1	15	1	12774	qm_opt_dimer	84409	-5	2067963	-358.543	-358.395
C1CCCOC1	[K+]	0	1	16	1	13014	qm_opt_dimer	211819	6	5262134	-871.432	-871.185
C1CCCCC1	[Li+]	0	1	18	1	12904	qm_opt_dimer	407809	0	10144044	-243.105	-242.998
CCN(C)C	[Na+]	0	1	16	1	14504	qm_opt_dimer	807433	-4	19775444	-375.799	-375.642
CCF	[Na+]	0	1	8	1	14463	qm_opt_dimer	681499	5	16703960	-341.117	-340.965
O	[K+]	0	1	3	1	12385	md_dimer	2187247	-1	54717987	-676.162	-675.992
CC(Cl)Cl	[Na+]	0	1	8	1	13998	qm_opt_dimer	132467	6	3432773	-1161.05	-1160.72
CNC(=O)C	[Na+]	0	1	12	1	15107	qm_opt_dimer	853249	0	20990343	-410.585	-410.404
Fc1ccc(cc1)F	[Na+]	0	1	12	1	15853	qm_opt_dimer	711273	-4	17514642	-592.718	-592.448
Oc1ccccc1	[Li+]	0	1	13	1	16028	qm_opt_dimer	317113	-6	7803105	-314.696	-314.55
CCCCCC	[Na+]	0	1	20	1	14219	qm_opt_dimer	1035823	-8	25737365	-399.025	-398.86
CC(O)C	[Na+]	0	1	12	1	14055	qm_opt_dimer	8394	5	218732	-356.405	-356.248
COP(=O)(O)O	[Na+]	0	1	11	1	15398	qm_opt_dimer	737267	0	18169600	-845.564	-845.235
C1CSSC1	[K+]	0	1	11	1	13164	qm_opt_dimer	633864	-5	15664703	-1513.97	-1513.59
CS	[Na+]	0	1	6	1	15648	qm_opt_dimer	29978	-7	689420	-600.702	-600.513
CSC	[Na+]	0	1	9	1	15547	qm_opt_dimer	446313	6	11107749	-640.049	-639.842
O	[Na+]	0	1	3	1	12390	md_dimer	2186165	0	54688284	-238.515	-238.405
CC(=O)N	[Li+]	0	1	9	1	13781	qm_opt_dimer	2162514	-4	54139629	-216.487	-216.38
CC(=C)C	[Na+]	0	1	12	1	13517	qm_opt_dimer	680911	7	16692612	-319.243	-319.104
O1CCOCC1	[Na+]	0	1	14	1	15927	qm_opt_dimer	1316453	5	34662845	-469.676	-469.472
CF	[Na+]	0	1	5	1	14997	qm_opt_dimer	579465	-4	14392772	-301.793	-301.658
[Na+]	[O-]C(=O)C	1	-1	1	7	16185	qm_opt_dimer	257242	3	6296383	-390.764	-390.59
O	[K+]	0	1	3	1	12385	md_dimer	2187258	0	54718278	-676.163	-675.992
CCCC	[Na+]	0	1	14	1	14338	qm_opt_dimer	518905	8	12900212	-320.463	-320.325
[Cl-]	[Li+]	-1	1	1	1	16117	qm_opt_dimer	2162649	-4	54143436	-467.729	-467.601
CSS	[Na+]	0	1	7	1	15634	qm_opt_dimer	498577	0	12394420	-998.942	-998.651
Fc1ccccc1	[Na+]	0	1	12	1	15863	qm_opt_dimer	895161	-5	22175592	-493.489	-493.269
O	[K+]	0	1	3	1	12385	md_dimer	2187288	0	54719093	-676.163	-675.992
C1SCCS1	[Na+]	0	1	11	1	13215	qm_opt_dimer	61479	6	1492670	-1076.33	-1076.01
C#N	[K+]	0	1	3	1	12747	qm_opt_dimer	145923	-4	3818024	-693.131	-692.951
CNC(=O)C	[Li+]	0	1	12	1	15104	qm_opt_dimer	2162717	0	54145342	-255.83	-255.706
CCF	[Na+]	0	1	8	1	14463	qm_opt_dimer	681499	-4	16703902	-341.101	-340.95
CC#N	[Na+]	0	1	6	1	13469	qm_opt_dimer	994595	5	24776320	-294.813	-294.678
COC	[Na+]	0	1	9	1	15378	qm_opt_dimer	200819	-3	5061807	-317.073	-316.934
CCCOC	[K+]	0	1	15	1	14373	qm_opt_dimer	135997	6	3532075	-833.329	-833.095
FCCF	[K+]	0	1	8	1	15832	qm_opt_dimer	771491	0	19000477	-878.01	-877.753
CCCO	[K+]	0	1	12	1	14393	qm_opt_dimer	2162313	0	54134001	-794.052	-793.835
CCSSCC	[K+]	0	1	16	1	14785	qm_opt_dimer	812373	-5	19882262	-1554.48	-1554.09
CO	[Na+]	0	1	6	1	15458	qm_opt_dimer	225334	5	5546334	-277.79	-277.666
COP(=O)(OC)O	[Na+]	0	1	14	1	15422	qm_opt_dimer	820267	4	20069341	-884.841	-884.497
CSC	[Na+]	0	1	9	1	15547	qm_opt_dimer	446313	-7	11107688	-639.998	-639.794
C1CCCOC1	[K+]	0	1	16	1	13014	qm_opt_dimer	211819	0	5262092	-871.44	-871.193
CCSCC	[Na+]	0	1	15	1	14769	qm_opt_dimer	302293	0	7409796	-718.661	-718.424
[H][H]	[Na+]	0	1	2	1	16141	qm_opt_dimer	238716	-7	5893080	-163.212	-163.14
[Na+]	c1ncc[nH]1	1	0	1	9	16193	qm_opt_dimer	764216	0	18802746	-388.278	-388.105
CSCSC	[Na+]	0	1	13	1	15486	qm_opt_dimer	503093	-5	12461457	-1077.53	-1077.21
ClCCCl	[K+]	0	1	8	1	15777	qm_opt_dimer	41359	-8	924598	-1598.66	-1598.27
[Na+]	n1ccncc1	1	0	1	10	16194	qm_opt_dimer	715991	-4	17636461	-426.324	-426.132
CC=O	[K+]	0	1	7	1	14142	qm_opt_dimer	519521	-4	12924072	-753.525	-753.325
C#N	[Na+]	0	1	3	1	12748	qm_opt_dimer	990747	5	24676444	-255.489	-255.369
C1CSSC1	[K+]	0	1	11	1	13164	qm_opt_dimer	633864	7	15664783	-1513.98	-1513.6
C1CCCNC1	[K+]	0	1	17	1	12964	qm_opt_dimer	286058	7	6988089	-851.564	-851.327
ClCCl	[Na+]	0	1	5	1	15788	qm_opt_dimer	1003011	0	25043047	-1121.74	-1121.43
CBr	[K+]	0	1	5	1	13399	qm_opt_dimer	261827	0	6440331	-3213.76	-3213.35
C=O	[Na+]	0	1	4	1	13377	qm_opt_dimer	1029717	0	25595375	-276.577	-276.452
[Li+]	c1ncc[nH]1	1	0	1	9	16177	qm_opt_dimer	426583	3	10677457	-233.515	-233.397
CSSC	[Na+]	0	1	10	1	15613	qm_opt_dimer	787326	0	19299244	-1038.25	-1037.94
C1CCCO1	[Na+]	0	1	13	1	12990	qm_opt_dimer	122233	-5	3100007	-394.443	-394.276
CC#N	[Na+]	0	1	6	1	13469	qm_opt_dimer	994595	-5	24776254	-294.782	-294.649
OC1CCCCC1	[K+]	0	1	19	1	15962	qm_opt_dimer	747753	6	18469468	-910.752	-910.489
CN	[Na+]	0	1	7	1	15246	qm_opt_dimer	633136	0	15639785	-257.933	-257.82
COCOC	[Na+]	0	1	13	1	15304	qm_opt_dimer	493792	0	12270745	-431.612	-431.424
C#C	[K+]	0	1	4	1	12722	qm_opt_dimer	195243	-6	4941636	-677.013	-676.841
Fc1ccc(cc1)F	[Na+]	0	1	12	1	15853	qm_opt_dimer	711273	6	17514709	-592.73	-592.459
S	[Na+]	0	1	3	1	12438	qm_opt_dimer	705430	0	17391988	-561.451	-561.276
CNC(=O)C	[Na+]	0	1	12	1	15107	qm_opt_dimer	853249	-5	20990326	-410.523	-410.344
COP(=O)(O)O	[Na+]	0	1	11	1	15398	qm_opt_dimer	737267	4	18169622	-845.556	-845.227
BrCBr	[K+]	0	1	5	1	12606	qm_opt_dimer	319114	-6	7876753	-5787.29	-5786.61
OC1CCCCC1	[Na+]	0	1	19	1	15963	qm_opt_dimer	613517	0	15233066	-473.116	-472.915
COP(=O)(O)O	[K+]	0	1	11	1	15397	qm_opt_dimer	791383	8	19412021	-1283.2	-1282.8
O	[Na+]	0	1	3	1	12390	md_dimer	2186251	0	54690576	-238.51	-238.4
O	[Li+]	0	1	3	1	12387	qm_opt_dimer	483488	0	11975013	-83.758	-83.7047
OC1CCCCC1	[Na+]	0	1	19	1	15963	qm_opt_dimer	613517	-5	15233026	-473.076	-472.877
O	[Na+]	0	1	3	1	12390	md_dimer	2186244	-3	54690404	-238.519	-238.41
CC#CC	[Na+]	0	1	10	1	13423	qm_opt_dimer	779294	0	19200051	-318.009	-317.869
COP(=O)(OC)O	[Na+]	0	1	14	1	15422	qm_opt_dimer	820267	-3	20069300	-884.836	-884.493
[Ar]	[K+]	0	1	1	1	16076	qm_opt_dimer	308939	10	7607242	-1127.22	-1126.96
C1CCCO1	[Na+]	0	1	13	1	12990	qm_opt_dimer	122233	0	3100047	-394.489	-394.32
COC=O	[Na+]	0	1	8	1	15274	qm_opt_dimer	978316	-3	24399628	-391.111	-390.938
C1CCCO1	[K+]	0	1	13	1	12989	qm_opt_dimer	736249	0	18130377	-832.134	-831.903
[Cl-]	[K+]	-1	1	1	1	16115	qm_opt_dimer	467551	-5	11590663	-1060.11	-1059.86
FCCF	[Na+]	0	1	8	1	15833	qm_opt_dimer	8190	0	215188	-440.362	-440.166
CN(C)C	[Na+]	0	1	13	1	15029	qm_opt_dimer	922652	5	22955722	-336.505	-336.36
[Na+]	[O-]C=O	1	-1	1	4	16186	qm_opt_dimer	238543	3	5887037	-351.457	-351.3
CC(=O)C	[Li+]	0	1	10	1	13633	qm_opt_dimer	292244	0	7156090	-200.456	-200.356
Fc1ccc(cc1)F	[Na+]	0	1	12	1	15853	qm_opt_dimer	711273	-5	17514636	-592.698	-592.429
CNCC	[Na+]	0	1	13	1	15212	qm_opt_dimer	70218	-6	1684900	-336.471	-336.33
CCCl	[K+]	0	1	8	1	14422	qm_opt_dimer	101453	-8	2546932	-1139.06	-1138.78
[Na+]	[Ne]	1	0	1	1	16184	qm_opt_dimer	9058	6	239947	-290.988	-290.856
C1CCSSC1	[K+]	0	1	14	1	13139	qm_opt_dimer	1024241	-8	25536394	-1553.24	-1552.85
OCCCCO	[Na+]	0	1	16	1	15981	qm_opt_dimer	1004306	4	25077766	-470.942	-470.737
C1CCSSC1	[Na+]	0	1	14	1	13140	qm_opt_dimer	543561	-5	13552555	-1115.63	-1115.3
CSS	[Na+]	0	1	7	1	15634	qm_opt_dimer	498577	-5	12394397	-998.926	-998.637
CC(=O)O	[Na+]	0	1	8	1	13908	qm_opt_dimer	923137	4	22967177	-391.146	-390.97
[Li+]	[O-]C(=O)C	1	-1	1	7	16175	qm_opt_dimer	2162900	3	54150531	-236.021	-235.903
CC(F)F	[K+]	0	1	8	1	14017	qm_opt_dimer	957934	-5	23818563	-878.009	-877.751
OC1CCCC1	[K+]	0	1	16	1	15953	qm_opt_dimer	9721	-6	262082	-871.407	-871.165
CBr	[K+]	0	1	5	1	13399	qm_opt_dimer	261827	-6	6440298	-3213.75	-3213.33
[Cl-]	[Na+]	-1	1	1	1	16120	qm_opt_dimer	487647	-3	12093226	-622.504	-622.319
CC(=O)C	[Li+]	0	1	10	1	13633	qm_opt_dimer	292244	-4	7156062	-200.411	-200.313
Cc1c[nH]cn1	[Na+]	0	1	12	1	15744	qm_opt_dimer	120373	4	3025849	-427.578	-427.388
C=O	[Na+]	0	1	4	1	13377	qm_opt_dimer	1029717	-4	25595367	-276.554	-276.43
OC1CCCC1	[Na+]	0	1	16	1	15954	qm_opt_dimer	526466	5	13116794	-433.794	-433.608
CC(O)C	[Na+]	0	1	12	1	14055	qm_opt_dimer	8394	-4	218686	-356.393	-356.237
C1CCCCC1	[Na+]	0	1	18	1	12907	qm_opt_dimer	525443	-5	13077464	-397.856	-397.692
[He]	[K+]	0	1	1	1	16146	qm_opt_dimer	528406	-5	13170849	-602.619	-602.476
CSC	[Na+]	0	1	9	1	15547	qm_opt_dimer	446313	0	11107719	-640.057	-639.85
CCO	[Na+]	0	1	9	1	14744	qm_opt_dimer	31127	5	708828	-317.098	-316.957
CC(=O)N	[Na+]	0	1	9	1	13784	qm_opt_dimer	398529	-3	9994608	-371.279	-371.114
C1CCCOC1	[K+]	0	1	16	1	13014	qm_opt_dimer	211819	-4	5262062	-871.424	-871.18
C1CCCN1	[Na+]	0	1	14	1	12940	qm_opt_dimer	525804	5	13091159	-374.613	-374.454
Cc1cnc[nH]1	[Na+]	0	1	12	1	15768	qm_opt_dimer	461173	-5	11418508	-427.543	-427.357
O	[Li+]	0	1	3	1	12387	md_dimer	2185997	0	54683892	-83.7549	-83.7012
OCCO	[Na+]	0	1	10	1	15999	qm_opt_dimer	880360	-5	21768335	-392.273	-392.1
O	[Li+]	0	1	3	1	12387	md_dimer	2186045	-2	54685129	-83.7559	-83.7026
O	[K+]	0	1	3	1	12385	qm_opt_dimer	2162969	0	54152480	-676.167	-675.996
OC1CCCCC1	[K+]	0	1	19	1	15962	qm_opt_dimer	747753	0	18469430	-910.76	-910.498
C1CCSCS1	[Na+]	0	1	14	1	13115	qm_opt_dimer	639307	6	15793307	-1115.64	-1115.3
CCCO	[Na+]	0	1	12	1	14394	qm_opt_dimer	111889	-4	2809720	-356.387	-356.232
C1CCCOC1	[Na+]	0	1	16	1	13015	qm_opt_dimer	236296	4	5810586	-433.787	-433.602
S1CCSCC1	[Na+]	0	1	14	1	16047	qm_opt_dimer	330751	0	8263282	-1115.63	-1115.3
C#C	[Na+]	0	1	4	1	12723	qm_opt_dimer	439935	-7	10928534	-239.336	-239.226
CCCOC	[Na+]	0	1	15	1	14374	qm_opt_dimer	169803	5	4342742	-395.683	-395.511
CSC	[Li+]	0	1	9	1	15544	qm_opt_dimer	184530	5	4657872	-485.283	-485.131
CCSS	[Na+]	0	1	10	1	14820	qm_opt_dimer	170588	-5	4371559	-1038.23	-1037.92
C#N	[K+]	0	1	3	1	12747	qm_opt_dimer	145923	0	3818047	-693.143	-692.962
CC(=O)N(C)C	[Na+]	0	1	15	1	13666	qm_opt_dimer	26252	-5	628527	-449.81	-449.617
NC=O	[Na+]	0	1	6	1	15918	qm_opt_dimer	63000	-5	1538517	-331.923	-331.777
CCOP(=O)(OC)[O-]	[Na+]	-1	1	16	1	14656	qm_opt_dimer	961213	0	23909059	-923.765	-923.406
CC=O	[K+]	0	1	7	1	14142	qm_opt_dimer	519521	-6	12924066	-753.489	-753.291
CC=CC	[Na+]	0	1	12	1	14101	qm_opt_dimer	794215	-5	19478188	-319.232	-319.095
Cc1c[nH]cn1	[Na+]	0	1	12	1	15744	qm_opt_dimer	120373	-5	3025803	-427.544	-427.358
O=CN(C)C	[K+]	0	1	12	1	15944	qm_opt_dimer	481981	0	11918527	-848.21	-847.97
C1CCCOC1	[Na+]	0	1	16	1	13015	qm_opt_dimer	236296	-3	5810562	-433.783	-433.6
N	[Na+]	0	1	4	1	12124	qm_opt_dimer	407132	-4	10126729	-218.633	-218.536
Cc1cnc[nH]1	[Na+]	0	1	12	1	15768	qm_opt_dimer	461173	0	11418532	-427.587	-427.398
OCCCO	[K+]	0	1	13	1	15989	qm_opt_dimer	1017700	-6	25403880	-869.22	-868.972
OC1CCCCC1	[Na+]	0	1	19	1	15963	qm_opt_dimer	613517	-4	15233040	-473.095	-472.895
CCSSCC	[Na+]	0	1	16	1	14786	qm_opt_dimer	2162635	-7	54143043	-1116.8	-1116.47
[Na+]	c1ccccc1	1	0	1	12	16190	qm_opt_dimer	1017429	0	25398969	-394.272	-394.096
NC=O	[K+]	0	1	6	1	15917	qm_opt_dimer	1316451	5	34662798	-769.618	-769.407
NC=O	[Na+]	0	1	6	1	15918	qm_opt_dimer	63000	0	1538539	-331.98	-331.832
CCSS	[K+]	0	1	10	1	14819	qm_opt_dimer	722939	9	17801589	-1475.89	-1475.52
O	[Ca+2]	0	2	3	1	12379	qm_opt_dimer	613066	3	15216294	-753.37	-753.193
Oc1ccccc1	[Mg+2]	0	2	13	1	16029	qm_opt_dimer	812597	0	19886467	-506.803	-506.585
O	[Ca+2]	0	2	3	1	12379	md_dimer	2189939	0	54792927	-753.376	-753.199
O	[Ca+2]	0	2	3	1	12379	md_dimer	2189963	0	54793599	-753.376	-753.2
O	[Ca+2]	0	2	3	1	12379	md_dimer	2189929	0	54792642	-753.376	-753.2
O	[Ca+2]	0	2	3	1	12379	md_dimer	2187928	0	54737243	-753.373	-753.196
[Mg+2]	c1ccccc1	2	0	1	12	16179	qm_opt_dimer	1316522	-4	34664755	-431.541	-431.357
CC(=O)C	[Mg+2]	0	2	10	1	13634	qm_opt_dimer	159143	0	4095855	-392.504	-392.338
O	[Ca+2]	0	2	3	1	12379	md_dimer	2189918	-1	54792331	-753.378	-753.203
CCS	[Ca+2]	0	2	9	1	14898	qm_opt_dimer	351410	0	8775301	-1154.93	-1154.66
O	[Ca+2]	0	2	3	1	12379	md_dimer	2187928	-2	54737241	-753.375	-753.2
C1CCCCC1	[Mg+2]	0	2	18	1	12905	qm_opt_dimer	648678	-5	16041070	-435.127	-434.956
C1CCCCC1	[Mg+2]	0	2	18	1	12905	qm_opt_dimer	648678	-4	16041077	-435.135	-434.964
O	[Ca+2]	0	2	3	1	12379	md_dimer	2189918	0	54792332	-753.378	-753.202
O	[Ca+2]	0	2	3	1	12379	md_dimer	2187961	0	54738151	-753.377	-753.2
O	[Ca+2]	0	2	3	1	12379	md_dimer	2189995	-2	54794489	-753.377	-753.201
Oc1ccccc1	[Mg+2]	0	2	13	1	16029	qm_opt_dimer	812597	-3	19886450	-506.783	-506.566
O	[Ca+2]	0	2	3	1	12379	md_dimer	2186757	-2	54704356	-753.378	-753.202
O	[Ca+2]	0	2	3	1	12379	qm_opt_dimer	613066	0	15216272	-753.379	-753.203
O	[Ca+2]	0	2	3	1	12379	qm_opt_dimer	613066	-4	15216248	-753.34	-753.166
O	[Ca+2]	0	2	3	1	12379	md_dimer	2189963	-1	54793598	-753.378	-753.202
CC(=O)C	[Mg+2]	0	2	10	1	13634	qm_opt_dimer	159143	2	4095863	-392.494	-392.327
O	[Ca+2]	0	2	3	1	12379	md_dimer	2188251	0	54746588	-753.369	-753.193
CCS	[Ca+2]	0	2	9	1	14898	qm_opt_dimer	351410	-3	8775277	-1154.92	-1154.66
[Ar]	[Ca+2]	0	2	1	1	16070	qm_opt_dimer	341969	0	8549089	-1204.39	-1204.13
CCCC	[Mg+2]	0	2	14	1	14336	qm_opt_dimer	103010	3	2607863	-357.739	-357.594
CCS	[Ca+2]	0	2	9	1	14898	qm_opt_dimer	351410	4	8775321	-1154.92	-1154.65
CCCC	[Mg+2]	0	2	14	1	14336	qm_opt_dimer	103010	-3	2607816	-357.733	-357.589
CC(=O)C	[Mg+2]	0	2	10	1	13634	qm_opt_dimer	159143	-3	4095837	-392.454	-392.29
C1CCCCC1	[Mg+2]	0	2	18	1	12905	qm_opt_dimer	648678	0	16041105	-435.149	-434.978
CCCC	[Mg+2]	0	2	14	1	14336	qm_opt_dimer	103010	0	2607838	-357.748	-357.603
O	[Ca+2]	0	2	3	1	12379	md_dimer	2187344	-1	54720678	-753.378	-753.202
O	[Ca+2]	0	2	3	1	12379	md_dimer	2189929	-1	54792641	-753.378	-753.202
CCO	[Mg+2]	0	2	9	1	14742	qm_opt_dimer	766877	0	18875908	-354.394	-354.244
CCO	[Mg+2]	0	2	9	1	14742	qm_opt_dimer	766877	-3	18875895	-354.362	-354.213
O	[Ca+2]	0	2	3	1	12379	md_dimer	2189939	-1	54792926	-753.378	-753.202
Oc1ccccc1	[Mg+2]	0	2	13	1	16029	qm_opt_dimer	812597	2	19886479	-506.797	-506.578
O	[Ca+2]	0	2	3	1	12379	md_dimer	2189995	0	54794491	-753.373	-753.196
[Ar]	[Ca+2]	0	2	1	1	16070	qm_opt_dimer	341969	-4	8549065	-1204.38	-1204.12
C1CCCCC1	[Mg+2]	0	2	18	1	12905	qm_opt_dimer	648678	3	16041128	-435.144	-434.972
CC(=O)C	[Mg+2]	0	2	10	1	13634	qm_opt_dimer	159143	-2	4095842	-392.486	-392.321
O	[Ca+2]	0	2	3	1	12379	md_dimer	2187961	-1	54738150	-753.378	-753.202
CCO	[Mg+2]	0	2	9	1	14742	qm_opt_dimer	766877	-2	18875899	-354.382	-354.233
O	[Ca+2]	0	2	3	1	12379	md_dimer	2188251	-1	54746587	-753.37	-753.194
CCCC	[Mg+2]	0	2	14	1	14336	qm_opt_dimer	103010	-5	2607807	-357.698	-357.554
[Mg+2]	c1ccccc1	2	0	1	12	16179	qm_opt_dimer	1316522	0	34664759	-431.579	-431.395
Oc1ccccc1	[Mg+2]	0	2	13	1	16029	qm_opt_dimer	812597	-4	19886445	-506.764	-506.547
[Ar]	[Ca+2]	0	2	1	1	16070	qm_opt_dimer	341969	5	8549120	-1204.39	-1204.12
O	[Ca+2]	0	2	3	1	12379	md_dimer	2187344	0	54720679	-753.377	-753.2
[Mg+2]	c1ccccc1	2	0	1	12	16179	qm_opt_dimer	1316522	2	34664761	-431.573	-431.388
[Mg+2]	c1ccccc1	2	0	1	12	16179	qm_opt_dimer	1316522	-3	34664756	-431.56	-431.376
CCO	[Mg+2]	0	2	9	1	14742	qm_opt_dimer	766877	2	18875918	-354.386	-354.237
O	[Ca+2]	0	2	3	1	12379	md_dimer	2186757	0	54704358	-753.372	-753.195
[Ar]	[Ca+2]	0	2	1	1	16070	qm_opt_dimer	341969	-5	8549068	-1204.37	-1204.11
O	[Ca+2]	0	2	3	1	12379	qm_opt_dimer	613066	-3	15216245	-753.361	-753.186
CS	[O-]C(=O)C	0	-1	6	7	15649	qm_opt_dimer	506591	9	12524270	-667.163	-666.94
[Cl-]	c1ccccc1	-1	0	1	12	16126	qm_opt_dimer	8619	14	223522	-692.428	-692.205
CNC(=O)C	Cc1c[nH]c[nH+]1	0	1	12	13	15064	qm_opt_dimer	676542	-5	16579558	-514.307	-514.084
CNC(=[NH2+])N	S	1	0	13	3	15123	qm_opt_dimer	80768	0	1929461	-644.406	-644.198
NC=O	c1[nH]cc[nH+]1	0	1	6	10	15920	qm_opt_dimer	103042	-4	2608838	-396.415	-396.24
CC[NH3+]	O	1	0	11	3	14923	md_dimer	2517013	0	63982451	-211.941	-211.848
CO	c1[nH]cc[nH+]1	0	1	6	10	15460	qm_opt_dimer	954805	0	23743948	-342.261	-342.109
S	[O-]C(=O)C	0	-1	3	7	12439	qm_opt_dimer	864147	0	21313574	-627.877	-627.671
CNC(=[NH2+])N	FCF	1	0	13	5	15150	qm_opt_dimer	110866	-6	2774934	-483.975	-483.763
CCN	[F-]	0	-1	10	1	14603	qm_opt_dimer	2162346	-4	54134935	-234.991	-234.887
CNC(=[NH2+])N	c1cccnc1	1	0	13	11	15183	qm_opt_dimer	917502	-4	22823850	-493.249	-493.03
[Cl-]	[He]	-1	0	1	1	16114	qm_opt_dimer	677759	-10	16624268	-463.155	-463.03
CCCl	CNC(=[NH2+])N	0	1	8	13	14414	qm_opt_dimer	302190	0	7405887	-784.416	-784.165
CC#N	[O-]C(=O)C	0	-1	6	7	13470	qm_opt_dimer	969314	-7	24081728	-361.187	-361.022
CSC	[Cl-]	0	-1	9	1	15537	qm_opt_dimer	696395	15	17106526	-938.224	-937.973
O	[F-]	0	-1	3	1	12381	md_dimer	2186499	-5	54697263	-176.309	-176.226
CCl	C[NH3+]	0	1	5	8	14952	qm_opt_dimer	27158	10	643783	-596.271	-596.1
C[NH+](C)C	[Ar]	1	0	14	1	15664	qm_opt_dimer	162079	1	4168329	-702.29	-702.093
CC(Br)Br	c1[nH]cc[nH+]1	0	1	8	10	13938	qm_opt_dimer	1030752	12	25634608	-5453.42	-5452.75
O	[Cl-]	0	-1	3	1	12380	md_dimer	2186677	-1	54702110	-536.694	-536.542
[O-]C(=O)C	c1ccc2c(c1)[nH]cc2	-1	0	7	16	16201	qm_opt_dimer	1005918	-4	25113731	-592.22	-591.954
Oc1ccccc1	[F-]	0	-1	13	1	16022	qm_opt_dimer	729478	4	17966066	-407.294	-407.107
C=C	C[NH3+]	0	1	6	8	13298	qm_opt_dimer	257958	0	6323426	-174.757	-174.68
C[NH3+]	OC=O	1	0	8	5	15700	qm_opt_dimer	889487	0	22007954	-285.951	-285.824
CC=C(C)C	[Cl-]	0	-1	15	1	14078	qm_opt_dimer	360543	-8	9023498	-656.693	-656.497
SS	[O-]C(=O)C	0	-1	4	7	16064	qm_opt_dimer	236224	-4	5807860	-1026.05	-1025.74
O	[F-]	0	-1	3	1	12381	md_dimer	2186553	0	54698764	-176.296	-176.213
CC(=O)N	Cc1c[nH]c[nH+]1	0	1	9	13	13739	qm_opt_dimer	195594	6	4948756	-475.048	-474.838
C1CCCN1	[Cl-]	0	-1	14	1	12938	qm_opt_dimer	156753	0	4043008	-672.784	-672.582
[Ar]	c1[nH]cc[nH+]1	0	1	1	10	16086	qm_opt_dimer	239294	10	5912737	-754.038	-753.813
COP(=O)(OC)[O-]	c1ncc[nH]1	-1	0	13	9	15436	qm_opt_dimer	868308	6	21460805	-948.382	-948.008
CSCSC	C[NH3+]	0	1	13	8	15481	qm_opt_dimer	2162841	7	54148828	-1011.65	-1011.36
CN(C)C	C[NH3+]	0	1	13	8	15024	qm_opt_dimer	766996	-5	18880357	-270.597	-270.484
CC(=C(C)C)C	CNC(=[NH2+])N	0	1	18	13	13484	qm_opt_dimer	487667	-7	12093549	-480.75	-480.547
COP(=O)(O)O	[O-]C(=O)C	0	-1	11	7	15399	qm_opt_dimer	716713	5	17663217	-911.967	-911.607
[Ar]	[NH4+]	0	1	1	5	16080	qm_opt_dimer	182178	-4	4601548	-584.389	-584.24
O	[NH4+]	0	1	3	5	12389	md_dimer	802462	0	19702782	-133.338	-133.275
Cc1c[nH]c[nH+]1	O	1	0	13	3	15731	md_dimer	2196878	0	54986520	-342.285	-342.132
C1CCCSC1	[O-]C(=O)C	0	-1	16	7	13066	qm_opt_dimer	737198	-5	18167045	-823.152	-822.87
O	c1[nH]cc[nH+]1	0	1	3	10	12396	md_dimer	2196290	-1	54969663	-302.975	-302.838
C=C	[O-]C(=O)C	0	-1	6	7	13347	qm_opt_dimer	385370	11	9614312	-307.041	-306.902
Fc1ccc(cc1)F	[O-]C(=O)C	0	-1	12	7	15854	qm_opt_dimer	520240	-7	12941047	-659.104	-658.807
C[NH3+]	Cc1c[nH]cn1	1	0	8	12	15681	qm_opt_dimer	2162735	0	54145824	-361.702	-361.544
NC(=[NH2+])N	c1ccccc1	1	0	10	12	15910	qm_opt_dimer	66811	-6	1607865	-437.883	-437.686
O	[Cl-]	0	-1	3	1	12380	md_dimer	2186610	-1	54700330	-536.696	-536.544
C[NH+](C)C	Oc1ccccc1	1	0	14	13	15663	qm_opt_dimer	934379	-4	23301965	-482.184	-481.972
OC1CCCC1	[O-]C(=O)C	0	-1	16	7	15955	qm_opt_dimer	369665	-4	9207298	-500.194	-499.977
C[NH3+]	S1CSCSC1	1	0	8	12	15707	qm_opt_dimer	2162759	7	54146543	-1408.63	-1408.24
C[NH2+]C	[O-]C(=O)C	1	-1	11	7	15674	qm_opt_dimer	1029554	3	25589014	-364.159	-364
CCN	[Cl-]	0	-1	10	1	14602	qm_opt_dimer	191672	-5	4820289	-595.386	-595.213
CCCCCC	CNC(=[NH2+])N	0	1	20	13	14210	qm_opt_dimer	132937	0	3450961	-482.023	-481.82
C	CNC(=[NH2+])N	0	1	5	13	11952	qm_opt_dimer	128484	-5	3289623	-285.515	-285.391
C=C	[O-]C=O	0	-1	6	4	13348	qm_opt_dimer	841579	-7	20625376	-267.711	-267.591
CNC(=[NH2+])N	ClCCCl	1	0	13	8	15145	qm_opt_dimer	133944	-5	3481093	-1243.98	-1243.62
CCOP(=O)(OC)[O-]	[Ar]	-1	0	16	1	14654	qm_opt_dimer	1316242	10	34656980	-1289	-1288.59
C1CCCCC1	[Cl-]	0	-1	18	1	12897	qm_opt_dimer	340623	-9	8499782	-696.009	-695.802
CCO	[O-]C(=O)C	0	-1	9	7	14746	qm_opt_dimer	979483	-6	24441937	-383.464	-383.293
CC#N	CNC(=[NH2+])N	0	1	6	13	13460	qm_opt_dimer	1016697	0	25383622	-377.764	-377.595
C#N	c1[nH]cc[nH+]1	0	1	3	10	12750	qm_opt_dimer	183550	-6	4630317	-319.913	-319.767
CC(F)F	CNC(=[NH2+])N	0	1	8	13	14009	qm_opt_dimer	188747	9	4752916	-523.319	-523.087
CC(Cl)Cl	[Cl-]	0	-1	8	1	13996	qm_opt_dimer	1035529	-7	25724549	-1459.2	-1458.82
CNC(=[NH2+])N	O1COCOC1	1	0	13	12	15155	qm_opt_dimer	319620	-4	7895789	-588.537	-588.284
Fc1ccc(cc1)F	[Cl-]	0	-1	12	1	15851	qm_opt_dimer	518562	0	12885432	-890.923	-890.61
C1CCOCO1	[Cl-]	0	-1	14	1	13088	qm_opt_dimer	1018084	-6	25411513	-767.847	-767.603
C=C	COP(=O)(OC)[O-]	0	-1	6	13	13286	qm_opt_dimer	985983	-7	24595762	-800.722	-800.417
CNC	C[NH3+]	0	1	10	8	15224	qm_opt_dimer	571768	-4	14246491	-231.324	-231.226
c1[nH]cc[nH+]1	c1cccnc1	1	0	10	11	16217	qm_opt_dimer	77308	-3	1813966	-474.77	-474.557
C[NH+](C)C	O	1	0	14	3	15662	md_dimer	1336710	0	35111186	-251.224	-251.114
COC	[F-]	0	-1	9	1	15369	qm_opt_dimer	380953	0	9483474	-254.844	-254.73
CSCC	[Cl-]	0	-1	12	1	15469	qm_opt_dimer	2162830	-6	54148478	-977.516	-977.251
CNC(=[NH2+])N	Fc1ccc(cc1)F	1	0	13	12	15151	qm_opt_dimer	231775	-7	5667084	-675.631	-675.33
CO	[O-]C(=O)C	0	-1	6	7	15459	qm_opt_dimer	1316360	7	34660271	-344.202	-344.046
CNC(=[NH2+])N	CSCC	1	0	13	12	15136	qm_opt_dimer	409875	-7	10218302	-762.269	-762.016
C1CCCCC1	[NH4+]	0	1	18	5	12906	qm_opt_dimer	138777	-8	3636132	-292.645	-292.527
Cc1c[nH]c[nH+]1	O	1	0	13	3	15731	md_dimer	2200035	0	55074228	-342.273	-342.12
CCO	C[NH3+]	0	1	9	8	14699	qm_opt_dimer	94214	0	2313805	-251.222	-251.113
NC=O	[Cl-]	0	-1	6	1	15916	qm_opt_dimer	2162912	-4	54150860	-630.138	-629.947
CC(C)C	c1[nH]cc[nH+]1	0	1	14	10	13980	qm_opt_dimer	330481	0	8257558	-384.936	-384.77
CNC(=[NH2+])N	OC1CCCC1	1	0	13	16	15157	qm_opt_dimer	482352	-7	11931967	-516.694	-516.477
Cc1c[nH]c[nH+]1	c1ccccc1	1	0	13	12	15736	qm_opt_dimer	91181	10	2217550	-498.03	-497.806
C1CCCSC1	C[NH3+]	0	1	16	8	13060	qm_opt_dimer	853434	0	20997278	-690.882	-690.662
CCS	[F-]	0	-1	9	1	14900	qm_opt_dimer	2162612	-3	54142376	-577.844	-577.662
CC(=O)O	CC[NH3+]	0	1	8	11	13831	qm_opt_dimer	552968	6	13767171	-364.573	-364.412
COP(=O)(OC)O	[Cl-]	0	-1	14	1	15420	qm_opt_dimer	89459	0	2164213	-1183.02	-1182.63
CC(=C(C)C)C	[Cl-]	0	-1	18	1	13491	qm_opt_dimer	633578	-5	15654658	-696.013	-695.802
CC#CC	[Cl-]	0	-1	10	1	13421	qm_opt_dimer	406175	-8	10104935	-616.153	-615.969
C1CCCOC1	C[NH3+]	0	1	16	8	13010	qm_opt_dimer	688211	-3	16920586	-367.901	-367.748
N	[Cl-]	0	-1	4	1	12118	qm_opt_dimer	774927	-5	19103558	-516.801	-516.659
CCC	[O-]C(=O)C	0	-1	11	7	14445	qm_opt_dimer	24284	0	582370	-347.583	-347.43
CNC(=[NH2+])N	O	1	0	13	3	15122	qm_opt_dimer	58669	0	1383846	-321.468	-321.326
CC[NH3+]	Oc1ccccc1	1	0	11	13	14928	qm_opt_dimer	79179	-4	1867315	-442.895	-442.697
CNC(=[NH2+])N	[H][H]	1	0	13	2	15172	qm_opt_dimer	2162684	10	54144447	-246.192	-246.084
O	c1[nH]cc[nH+]1	0	1	3	10	12396	md_dimer	2191177	0	54828553	-302.958	-302.82
CC#C	c1[nH]cc[nH+]1	0	1	7	10	13448	qm_opt_dimer	748752	0	18508968	-343.162	-343.007
CC	[O-]C(=O)C	0	-1	8	7	14982	qm_opt_dimer	861748	-7	21267208	-308.257	-308.12
CC(=C)C	CNC(=[NH2+])N	0	1	12	13	13508	qm_opt_dimer	197722	-8	4985172	-402.147	-401.976
CCOCC	[O-]C(=O)C	0	-1	15	7	14645	qm_opt_dimer	419378	-8	10533381	-462.043	-461.843
CNC(=O)C	C[NH2+]C	0	1	12	11	15062	qm_opt_dimer	2162688	5	54144566	-383.985	-383.82
CC(Cl)Cl	c1[nH]cc[nH+]1	0	1	8	10	14000	qm_opt_dimer	392750	-7	9804369	-1225.47	-1225.12
C1CCCCC1	[O-]C=O	0	-1	18	4	12910	qm_opt_dimer	439819	12	10924291	-424.974	-424.792
[F-]	c1ccccc1	-1	0	1	12	16136	qm_opt_dimer	276975	10	6744113	-332.027	-331.874
Cc1ccccc1	c1[nH]cc[nH+]1	0	1	15	10	15759	qm_opt_dimer	587467	1	14595817	-498.032	-497.808
O	[NH4+]	0	1	3	5	12389	qm_opt_dimer	985796	-4	24592041	-133.324	-133.262
C[NH+](C)C	O	1	0	14	3	15662	md_dimer	1336499	0	35103566	-251.209	-251.099
Oc1ccccc1	[O-]C(=O)C	0	-1	13	7	16033	qm_opt_dimer	879728	5	21743468	-535.909	-535.666
CNC(=[NH2+])N	CSC	1	0	13	9	15138	qm_opt_dimer	42765	9	954873	-723.001	-722.76
[Cl-]	[NH4+]	-1	1	1	5	16119	qm_opt_dimer	385935	0	9635664	-517.334	-517.194
CF	c1[nH]cc[nH+]1	0	1	5	10	14999	qm_opt_dimer	48675	-4	1131475	-366.264	-366.101
C[NH3+]	[H][H]	1	0	8	2	15713	qm_opt_dimer	135620	-4	3522154	-97.3563	-97.3142
CC	[Cl-]	0	-1	8	1	14979	qm_opt_dimer	526378	0	13113385	-540.049	-539.9
CCCC	CC[NH3+]	0	1	14	11	14264	qm_opt_dimer	1316154	-8	34654443	-293.851	-293.732
CCCCCC	c1[nH]cc[nH+]1	0	1	20	10	14221	qm_opt_dimer	605201	1	15041208	-463.535	-463.337
Fc1ccccc1	[O-]C(=O)C	0	-1	12	7	15864	qm_opt_dimer	677773	10	16624868	-559.907	-559.651
CNC(=[NH2+])N	c1ccc[nH]1	1	0	13	10	15181	qm_opt_dimer	569264	-6	14177927	-455.118	-454.919
ClCCCl	[Cl-]	0	-1	8	1	15776	qm_opt_dimer	930710	9	23188508	-1459.23	-1458.86
C1CCOCO1	CNC(=[NH2+])N	0	1	14	13	13081	qm_opt_dimer	248033	-5	6074161	-552.608	-552.373
NC(=[NH2+])N	c1ncc[nH]1	1	0	10	9	15911	qm_opt_dimer	475479	0	11767503	-431.928	-431.736
CNC(=O)C	CNC(=[NH2+])N	0	1	12	13	15040	qm_opt_dimer	484987	-4	12031171	-493.51	-493.298
CCl	CNC(=[NH2+])N	0	1	5	13	14948	qm_opt_dimer	60366	0	1449396	-745.111	-744.876
COC=O	[Cl-]	0	-1	8	1	15272	qm_opt_dimer	219449	-9	5425813	-689.238	-689.025
C[N+](C)(C)C	Oc1ccccc1	1	0	17	13	15655	qm_opt_dimer	926337	-9	23082766	-521.441	-521.214
C[NH2+]C	O	1	0	11	3	15670	md_dimer	938725	0	23391270	-211.907	-211.813
COP(=O)(OC)[O-]	O	-1	0	13	3	15427	md_dimer	1971231	2	49252523	-798.635	-798.327
c1[nH]cc[nH+]1	c1ccc[nH]1	1	0	10	10	16215	qm_opt_dimer	909313	1	22616915	-436.672	-436.476
CCl	c1[nH]cc[nH+]1	0	1	5	10	14959	qm_opt_dimer	215300	-5	5327538	-726.607	-726.378
Cc1c[nH]c[nH+]1	c1ccccc1	1	0	13	12	15736	qm_opt_dimer	91181	-7	2217392	-497.989	-497.767
C[NH+](C)C	c1ncc[nH]1	1	0	14	9	15668	qm_opt_dimer	728730	5	17953056	-400.981	-400.807
C[NH+](C)C	Oc1ccccc1	1	0	14	13	15663	qm_opt_dimer	934379	7	23302078	-482.192	-481.978
CCCOC	CNC(=[NH2+])N	0	1	15	13	14365	qm_opt_dimer	702213	-4	17299750	-478.623	-478.419
CNC(=O)C	C[NH+](C)C	0	1	12	14	15061	qm_opt_dimer	677330	-3	16607000	-423.28	-423.1
CC(=O)O	CNC(=[NH2+])N	0	1	8	13	13837	qm_opt_dimer	210438	0	5243656	-474.097	-473.888
C1CCCN1	[Cl-]	0	-1	14	1	12938	qm_opt_dimer	156753	-5	4042980	-672.769	-672.568
C=C	[F-]	0	-1	6	1	13336	qm_opt_dimer	687106	-7	16895460	-178.367	-178.287
O	[NH4+]	0	1	3	5	12389	qm_opt_dimer	985796	6	24592090	-133.332	-133.269
CC(=O)N	Cc1c[nH]c[nH+]1	0	1	9	13	13739	qm_opt_dimer	195594	-5	4948707	-475.017	-474.809
CCCC	NC(=[NH2+])N	0	1	14	10	14308	qm_opt_dimer	693247	-7	17024165	-364.096	-363.942
CCSSC	[O-]C(=O)C	0	-1	13	7	14804	qm_opt_dimer	272400	-5	6669444	-1143.94	-1143.59
COCC	c1[nH]cc[nH+]1	0	1	12	10	15290	qm_opt_dimer	983370	-5	24541493	-420.812	-420.629
C1CCCO1	C[NH3+]	0	1	13	8	12985	qm_opt_dimer	931925	0	23219144	-328.606	-328.468
C[NH+](C)C	O	1	0	14	3	15662	md_dimer	1336690	0	35110448	-251.215	-251.105
C1CCCNC1	C[NH3+]	0	1	17	8	12960	qm_opt_dimer	841082	-3	20607554	-348.041	-347.898
CC#N	[O-]C(=O)C	0	-1	6	7	13470	qm_opt_dimer	969314	10	24081814	-361.212	-361.046
Fc1ccc(cc1)F	c1[nH]cc[nH+]1	0	1	12	10	15855	qm_opt_dimer	118944	11	2980522	-657.194	-656.895
CCN(C)C	c1[nH]cc[nH+]1	0	1	16	10	14506	qm_opt_dimer	300743	-3	7344611	-440.27	-440.081
C1CCCN1	c1[nH]cc[nH+]1	0	1	14	10	12942	qm_opt_dimer	80324	-5	1911601	-439.047	-438.86
O	c1[nH]cc[nH+]1	0	1	3	10	12396	md_dimer	2196476	0	54975026	-302.978	-302.841
CNC(=[NH2+])N	CO	1	0	13	6	15135	qm_opt_dimer	880242	7	21763947	-360.74	-360.582
CC(=O)N	[F-]	0	-1	9	1	13775	qm_opt_dimer	702272	4	17302022	-309.066	-308.927
CC(=O)C	CNC(=[NH2+])N	0	1	10	13	13566	qm_opt_dimer	826295	7	20199613	-438.147	-437.956
CNC(=[NH2+])N	SS	1	0	13	4	15167	qm_opt_dimer	318656	11	7859313	-1042.58	-1042.27
[NH4+]	c1ccccc1	1	0	5	12	16182	qm_opt_dimer	403983	-5	10067343	-289.066	-288.934
CCSSC	[O-]C(=O)C	0	-1	13	7	14804	qm_opt_dimer	272400	0	6669473	-1143.96	-1143.6
CC(F)F	C[NH3+]	0	1	8	8	14013	qm_opt_dimer	611642	9	15169356	-374.486	-374.319
CN(C)C	CNC(=[NH2+])N	0	1	13	13	15020	qm_opt_dimer	103531	-6	2624172	-419.412	-419.234
C1CCCOC1	C[NH3+]	0	1	16	8	13010	qm_opt_dimer	688211	0	16920609	-367.911	-367.758
BrCBr	C[NH3+]	0	1	5	8	12602	qm_opt_dimer	2959542	-6	66537642	-5283.76	-5283.16
C=O	[O-]C(=O)C	0	-1	4	7	13378	qm_opt_dimer	305505	-9	7477950	-342.931	-342.779
O=CN(C)C	[O-]C(=O)C	0	-1	12	7	15946	qm_opt_dimer	2162956	-6	54152116	-476.935	-476.726
C1CCOCO1	[Cl-]	0	-1	14	1	13088	qm_opt_dimer	1018084	-9	25411503	-767.815	-767.572
COC	C[NH3+]	0	1	9	8	15331	qm_opt_dimer	766575	-4	18864705	-251.181	-251.073
COP(=O)(OC)[O-]	CSC	-1	0	13	9	15428	qm_opt_dimer	658516	-8	16279849	-1200.13	-1199.73
CC=C(C)C	CNC(=[NH2+])N	0	1	15	13	14071	qm_opt_dimer	832068	9	20340232	-441.496	-441.307
COC=O	c1[nH]cc[nH+]1	0	1	8	10	15276	qm_opt_dimer	341625	0	8539760	-455.58	-455.379
C[NH2+]C	c1ncc[nH]1	1	0	11	9	15676	qm_opt_dimer	617207	5	15332500	-361.683	-361.525
CCO	c1[nH]cc[nH+]1	0	1	9	10	14749	qm_opt_dimer	148215	-5	3855396	-381.531	-381.363
CC#N	C[NH3+]	0	1	6	8	13464	qm_opt_dimer	891217	-4	22045051	-228.92	-228.818
C1OCCO1	[Cl-]	0	-1	11	1	13188	qm_opt_dimer	222552	-6	5471250	-728.538	-728.309
CC[NH3+]	O	1	0	11	3	14923	qm_opt_dimer	168693	-4	4301211	-211.929	-211.836
COC	C[NH+](C)C	0	1	9	14	15329	qm_opt_dimer	889147	0	22003452	-329.796	-329.656
CC=C	c1[nH]cc[nH+]1	0	1	9	10	14124	qm_opt_dimer	2162172	-5	54129936	-344.392	-344.24
C1CCCCC1	c1[nH]cc[nH+]1	0	1	18	10	12912	qm_opt_dimer	61148	1	1479831	-462.333	-462.138
O=CN(C)C	[Cl-]	0	-1	12	1	15943	qm_opt_dimer	2162950	10	54151943	-708.711	-708.489
CC(Cl)Cl	[Cl-]	0	-1	8	1	13996	qm_opt_dimer	1035529	10	25724585	-1459.23	-1458.85
CCF	[O-]C(=O)C	0	-1	8	7	14464	qm_opt_dimer	179068	-6	4514220	-407.512	-407.33
CC[NH3+]	O	1	0	11	3	14923	md_dimer	2517015	0	63982514	-211.91	-211.815
CC[NH3+]	O	1	0	11	3	14923	qm_opt_dimer	168693	0	4301234	-211.942	-211.849
CCN	C[NH3+]	0	1	10	8	14567	qm_opt_dimer	396825	-4	9957750	-231.34	-231.241
CC=CC	CNC(=[NH2+])N	0	1	12	13	14092	qm_opt_dimer	697446	1	17135005	-402.2	-402.026
O	[Cl-]	0	-1	3	1	12380	md_dimer	2186230	-2	54690024	-536.695	-536.543
CCCCCC	[O-]C(=O)C	0	-1	20	7	14220	qm_opt_dimer	9334	-5	249055	-465.468	-465.268
Cc1ccccc1	[Cl-]	0	-1	15	1	15755	qm_opt_dimer	273414	14	6684394	-731.733	-731.494
CC(=O)N(C)C	CNC(=[NH2+])N	0	1	15	13	13657	qm_opt_dimer	250569	6	6133464	-532.805	-532.576
C1CCOCO1	CNC(=[NH2+])N	0	1	14	13	13081	qm_opt_dimer	248033	0	6074191	-552.65	-552.414
CCC	c1[nH]cc[nH+]1	0	1	11	10	14446	qm_opt_dimer	962164	0	23946286	-345.635	-345.484
COC	NC(=[NH2+])N	0	1	9	10	15348	qm_opt_dimer	24806	0	594139	-360.739	-360.581
CNC(=[NH2+])N	OC1CCCC1	1	0	13	16	15157	qm_opt_dimer	482352	0	11932023	-516.748	-516.529
O	c1[nH]cc[nH+]1	0	1	3	10	12396	md_dimer	2202308	0	55137127	-302.978	-302.841
C[NH+](C)C	c1ccccc1	1	0	14	12	15667	qm_opt_dimer	810465	-4	19841576	-406.965	-406.785
CC(C)C	[O-]C(=O)C	0	-1	14	7	13979	qm_opt_dimer	2162262	-8	54132534	-386.843	-386.676
O	[F-]	0	-1	3	1	12381	md_dimer	2186839	0	54706600	-176.304	-176.221
ClCCl	[O-]C(=O)C	0	-1	5	7	15789	qm_opt_dimer	511445	0	12645807	-1188.16	-1187.82
CNC(=O)C	C[NH+](C)C	0	1	12	14	15061	qm_opt_dimer	677330	-5	16606986	-423.25	-423.07
CCO	C[NH+](C)C	0	1	9	14	14697	qm_opt_dimer	324847	-6	8085339	-329.762	-329.622
C1CCOCO1	[Cl-]	0	-1	14	1	13088	qm_opt_dimer	1018084	1	25411549	-767.865	-767.619
FCCF	c1[nH]cc[nH+]1	0	1	8	10	15835	qm_opt_dimer	468410	0	11621389	-504.821	-504.597
[Cl-]	n1ccncc1	-1	0	1	10	16130	qm_opt_dimer	52659	-6	1210465	-724.492	-724.256
CCCC	[O-]C=O	0	-1	14	4	14341	qm_opt_dimer	440973	-8	10958229	-347.538	-347.387
C1CCCS1	[O-]C(=O)C	0	-1	13	7	13041	qm_opt_dimer	210811	11	5248107	-783.857	-783.588
C[NH3+]	O	1	0	8	3	15679	md_dimer	2517080	-2	63984219	-172.63	-172.552
CC(=O)N	NC(=[NH2+])N	0	1	9	10	13754	qm_opt_dimer	983676	0	24552668	-414.941	-414.757
C[NH2+]C	O	1	0	11	3	15670	md_dimer	938708	0	23390964	-211.902	-211.808
[Ar]	[NH4+]	0	1	1	5	16080	qm_opt_dimer	182178	0	4601567	-584.394	-584.244
c1[nH]cc[nH+]1	n1ccncc1	1	0	10	10	16220	qm_opt_dimer	112565	-4	2838235	-490.787	-490.566
C1CCCCC1	Cc1c[nH]c[nH+]1	0	1	18	13	12866	qm_opt_dimer	575775	-7	14329246	-501.607	-501.399
CNC	C[NH3+]	0	1	10	8	15224	qm_opt_dimer	571768	0	14246521	-231.343	-231.245
CC(F)F	c1[nH]cc[nH+]1	0	1	8	10	14020	qm_opt_dimer	170280	-6	4360293	-504.803	-504.578
CN(C)C	[Cl-]	0	-1	13	1	15027	qm_opt_dimer	77340	-6	1815118	-634.658	-634.472
CC(=O)C	[Cl-]	0	-1	10	1	13626	qm_opt_dimer	525520	-9	13080306	-653.335	-653.137
CNC(=[NH2+])N	O1CCOCC1	1	0	13	14	15154	qm_opt_dimer	210870	-4	5248933	-552.621	-552.386
COP(=O)(OC)[O-]	CSSC	-1	0	13	10	15429	qm_opt_dimer	975387	0	24289811	-1598.36	-1597.85
CSC	[F-]	0	-1	9	1	15538	qm_opt_dimer	812262	11	19880125	-577.823	-577.642
BrCCBr	C[NH3+]	0	1	8	8	12627	qm_opt_dimer	2959570	0	66538450	-5323.09	-5322.48
C=C	CNC(=[NH2+])N	0	1	6	13	13273	qm_opt_dimer	393598	-8	9836308	-323.555	-323.414
CCCC	[Cl-]	0	-1	14	1	14328	qm_opt_dimer	332264	-6	8308523	-618.638	-618.458
CC#C	C[NH3+]	0	1	7	8	13441	qm_opt_dimer	306313	0	7508464	-212.816	-212.721
C[NH3+]	[O-]C=O	1	-1	8	4	15719	qm_opt_dimer	899992	3	22360022	-285.558	-285.432
CCO	[Cl-]	0	-1	9	1	14734	qm_opt_dimer	1007451	0	25168086	-615.281	-615.097
CC(=O)N(C)C	[O-]C(=O)C	0	-1	15	7	13667	qm_opt_dimer	53665	-8	1247879	-516.212	-515.989
CCCl	CNC(=[NH2+])N	0	1	8	13	14414	qm_opt_dimer	302190	-5	7405853	-784.402	-784.152
C[NH+](C)C	O	1	0	14	3	15662	md_dimer	1336429	0	35101052	-251.204	-251.094
CN(C)C	c1[nH]cc[nH+]1	0	1	13	10	15031	qm_opt_dimer	305570	0	7480346	-400.979	-400.807
CC(O)C	[Cl-]	0	-1	12	1	14053	qm_opt_dimer	2162384	8	54136037	-654.579	-654.379
C[NH2+]C	[Cl-]	1	-1	11	1	15673	qm_opt_dimer	43814	-3	993944	-595.904	-595.732
CCC	[Cl-]	0	-1	11	1	14442	qm_opt_dimer	356378	-8	8876147	-579.325	-579.161
CSSC	[O-]C(=O)C	0	-1	10	7	15615	qm_opt_dimer	2162876	-5	54149828	-1104.64	-1104.3
CCS	C[NH3+]	0	1	9	8	14864	qm_opt_dimer	708406	8	17455101	-574.169	-573.994
COC=O	c1[nH]cc[nH+]1	0	1	8	10	15276	qm_opt_dimer	341625	7	8539828	-455.572	-455.37
CC=CC	[Cl-]	0	-1	12	1	14099	qm_opt_dimer	447892	-8	11153767	-617.393	-617.213
CC#N	c1[nH]cc[nH+]1	0	1	6	10	13471	qm_opt_dimer	60700	-6	1462318	-359.228	-359.067
C1CCCOC1	c1[nH]cc[nH+]1	0	1	16	10	13017	qm_opt_dimer	447560	6	11145640	-498.247	-498.033
CCC	c1[nH]cc[nH+]1	0	1	11	10	14446	qm_opt_dimer	962164	11	23946372	-345.63	-345.479
CC=C	[Cl-]	0	-1	9	1	14120	qm_opt_dimer	2162248	0	54132128	-578.119	-577.952
OC1CCCC1	[Cl-]	0	-1	16	1	15952	qm_opt_dimer	193512	8	4892462	-731.968	-731.739
CNC(=[NH2+])N	CO	1	0	13	6	15135	qm_opt_dimer	880242	-7	21763876	-360.698	-360.542
CCS	NC(=[NH2+])N	0	1	9	10	14879	qm_opt_dimer	757189	10	18665953	-683.707	-683.481
C[NH3+]	O	1	0	8	3	15679	qm_opt_dimer	978662	0	24410447	-172.637	-172.559
CC[NH3+]	O	1	0	11	3	14923	md_dimer	2516996	1	63982011	-211.933	-211.84
[Cl-]	[H][H]	-1	0	1	2	16113	qm_opt_dimer	146018	0	3821318	-461.426	-461.309
CNC(=[NH2+])N	OP(=O)(O)O	1	0	13	8	15163	qm_opt_dimer	306702	-7	7523293	-889.167	-888.822
COP(=O)(OC)[O-]	c1ncc[nH]1	-1	0	13	9	15436	qm_opt_dimer	868308	-4	21460765	-948.37	-947.997
C[NH3+]	Cc1ccccc1	1	0	8	15	15682	qm_opt_dimer	235833	-6	5792709	-367.649	-367.486
CO	[O-]C(=O)C	0	-1	6	7	15459	qm_opt_dimer	1316360	0	34660264	-344.21	-344.055
CC(=O)O	c1[nH]cc[nH+]1	0	1	8	10	13913	qm_opt_dimer	1316117	0	34653385	-455.61	-455.407
O	[Cl-]	0	-1	3	1	12380	md_dimer	2186126	0	54687286	-536.694	-536.542
C#N	CNC(=[NH2+])N	0	1	3	13	12739	qm_opt_dimer	829546	9	20288322	-338.434	-338.28
COP(=O)(OC)O	C[NH3+]	0	1	14	8	15418	qm_opt_dimer	63763	5	1553755	-818.954	-818.641
CSSC	Cc1c[nH]c[nH+]1	0	1	10	13	15568	qm_opt_dimer	419318	1	10531535	-1142.02	-1141.67
OCCCCO	c1[nH]cc[nH+]1	0	1	16	10	15983	qm_opt_dimer	644124	-4	15884316	-535.372	-535.141
C1CSSC1	CNC(=[NH2+])N	0	1	11	13	13156	qm_opt_dimer	423270	-6	10617137	-1159.24	-1158.89
COC(=O)C	C[NH3+]	0	1	11	8	15255	qm_opt_dimer	92157	-4	2254661	-364.533	-364.375
C[NH3+]	O=CN(C)C	1	0	8	12	15697	qm_opt_dimer	344034	0	8620674	-344.679	-344.532
CC(=O)C	Cc1c[nH]c[nH+]1	0	1	10	13	13592	qm_opt_dimer	490926	7	12159793	-458.97	-458.769
CC(F)F	c1[nH]cc[nH+]1	0	1	8	10	14020	qm_opt_dimer	170280	-5	4360284	-504.818	-504.593
CCOCC	C[NH3+]	0	1	15	8	14639	qm_opt_dimer	808670	-5	19793072	-329.775	-329.635
C1CCCOC1	C[NH3+]	0	1	16	8	13010	qm_opt_dimer	688211	5	16920642	-367.903	-367.75
CSC	C[N+](C)(C)C	0	1	9	17	15499	qm_opt_dimer	651099	1	16122182	-692.061	-691.837
CNC(=[NH2+])N	Fc1ccc(cc1)F	1	0	13	12	15151	qm_opt_dimer	231775	11	5667203	-675.682	-675.378
CCN	c1[nH]cc[nH+]1	0	1	10	10	14617	qm_opt_dimer	2162333	6	54134587	-361.691	-361.533
CC#N	c1[nH]cc[nH+]1	0	1	6	10	13471	qm_opt_dimer	60700	0	1462363	-359.278	-359.116
Fc1ccc(cc1)F	[O-]C(=O)C	0	-1	12	7	15854	qm_opt_dimer	520240	0	12941083	-659.158	-658.858
NC(=[NH2+])N	O	1	0	10	3	15905	md_dimer	2187984	1	54738764	-282.164	-282.036
Cc1ccccc1	[Cl-]	0	-1	15	1	15755	qm_opt_dimer	273414	1	6684315	-731.739	-731.502
CNC(=O)C	[F-]	0	-1	12	1	15098	qm_opt_dimer	2162705	-5	54145011	-348.309	-348.154
CNC(=O)C	Cc1c[nH]c[nH+]1	0	1	12	13	15064	qm_opt_dimer	676542	-3	16579597	-514.338	-514.115
CNC(=O)C	c1[nH]cc[nH+]1	0	1	12	10	15112	qm_opt_dimer	269741	-3	6607719	-475.028	-474.82
CC(=O)C	Cc1c[nH]c[nH+]1	0	1	10	13	13592	qm_opt_dimer	490926	0	12159748	-458.979	-458.778
CCOCC	[O-]C(=O)C	0	-1	15	7	14645	qm_opt_dimer	419378	-5	10533388	-462.078	-461.877
CSSC	[F-]	0	-1	10	1	15604	qm_opt_dimer	290707	0	7100142	-976.032	-975.751
CC=C	C[NH3+]	0	1	9	8	14117	qm_opt_dimer	502611	-5	12451849	-214.048	-213.956
COC	C[N+](C)(C)C	0	1	9	17	15328	qm_opt_dimer	885470	0	21934788	-369.081	-368.925
FCCF	[O-]C(=O)C	0	-1	8	7	15834	qm_opt_dimer	336687	-9	8412755	-506.714	-506.489
[O-]C(=O)C	c1ccncn1	-1	0	7	10	16205	qm_opt_dimer	323264	0	8019194	-492.756	-492.533
[NH4+]	c1ccccc1	1	0	5	12	16182	qm_opt_dimer	403983	8	10067426	-289.077	-288.944
C1CCCOC1	[Cl-]	0	-1	16	1	13013	qm_opt_dimer	437508	-9	10867900	-731.91	-731.685
C[NH3+]	O	1	0	8	3	15679	md_dimer	2517055	-1	63983567	-172.632	-172.555
CCS	C[N+](C)(C)C	0	1	9	17	14861	qm_opt_dimer	199776	-10	5037409	-692.015	-691.795
c1[nH]cc[nH+]1	c1ccc2c(c1)[nH]cc2	1	0	10	16	16214	qm_opt_dimer	255665	-4	6241942	-590.259	-589.997
CC=C(C)C	[O-]C(=O)C	0	-1	15	7	14081	qm_opt_dimer	933410	0	23271754	-424.958	-424.773
CSS	C[NH3+]	0	1	7	8	15629	qm_opt_dimer	122619	-5	3115159	-933.042	-932.782
C[NH3+]	FCCF	1	0	8	8	15688	qm_opt_dimer	138191	-4	3611689	-374.465	-374.301
CCO	[O-]C(=O)C	0	-1	9	7	14746	qm_opt_dimer	979483	0	24441966	-383.516	-383.344
CNC	C[NH3+]	0	1	10	8	15224	qm_opt_dimer	571768	5	14246553	-231.335	-231.237
CNC(=[NH2+])N	CNCC	1	0	13	13	15125	qm_opt_dimer	125390	0	3213767	-419.47	-419.291
CNC(=[NH2+])N	OCCO	1	0	13	10	15162	qm_opt_dimer	937614	0	23372478	-475.264	-475.057
CC(F)F	C[NH3+]	0	1	8	8	14013	qm_opt_dimer	611642	0	15169256	-374.493	-374.327
CC=C	CNC(=[NH2+])N	0	1	9	13	14113	qm_opt_dimer	2162251	12	54132220	-362.887	-362.728
CCSS	[O-]C(=O)C	0	-1	10	7	14821	qm_opt_dimer	38089	7	845384	-1104.65	-1104.32
CNC(=[NH2+])N	OCCCCO	1	0	13	16	15160	qm_opt_dimer	43465	-4	980674	-553.859	-553.621
CCO	COP(=O)(OC)[O-]	0	-1	9	13	14687	qm_opt_dimer	630455	7	15553858	-877.213	-876.873
OCCO	[O-]C(=O)C	0	-1	10	7	16000	qm_opt_dimer	329675	-3	8240508	-458.727	-458.523
CC#N	C[NH3+]	0	1	6	8	13464	qm_opt_dimer	891217	0	22045086	-228.936	-228.833
O	[O-]C=O	0	-1	3	4	12394	md_dimer	677056	0	16597202	-265.619	-265.496
C[N+](C)(C)C	O	1	0	17	3	15654	md_dimer	440976	0	10958418	-290.501	-290.375
CCCCCC	[Cl-]	0	-1	20	1	14217	qm_opt_dimer	651177	-6	16124998	-697.238	-697.027
CC#N	CNC(=[NH2+])N	0	1	6	13	13460	qm_opt_dimer	1016697	8	25383654	-377.756	-377.587
C1CSSC1	CNC(=[NH2+])N	0	1	11	13	13156	qm_opt_dimer	423270	-4	10617146	-1159.27	-1158.92
CCl	[Cl-]	0	-1	5	1	14955	qm_opt_dimer	136147	15	3535831	-960.336	-960.09
Cc1c[nH]cn1	[Cl-]	0	-1	12	1	15742	qm_opt_dimer	572016	0	14255628	-725.756	-725.523
COCC	[Cl-]	0	-1	12	1	15286	qm_opt_dimer	322563	0	7990009	-654.551	-654.352
C[NH+](C)C	O	1	0	14	3	15662	qm_opt_dimer	734112	-4	18054028	-251.218	-251.109
COC	C[NH+](C)C	0	1	9	14	15329	qm_opt_dimer	889147	-4	22003425	-329.777	-329.638
COCOC	c1[nH]cc[nH+]1	0	1	13	10	15306	qm_opt_dimer	601860	6	14958129	-496.049	-495.832
CNC(=[NH2+])N	[H][H]	1	0	13	2	15172	qm_opt_dimer	2162684	0	54144445	-246.193	-246.085
CNC(=[NH2+])N	OC1CCCCC1	1	0	13	19	15158	qm_opt_dimer	791078	-4	19400217	-556.047	-555.813
NC(=[NH2+])N	O	1	0	10	3	15905	md_dimer	2193609	1	54895482	-282.166	-282.038
C[NH2+]C	c1ncc[nH]1	1	0	11	9	15676	qm_opt_dimer	617207	0	15332454	-361.692	-361.534
CNC	[O-]C(=O)C	0	-1	10	7	15230	qm_opt_dimer	212435	-5	5271509	-363.602	-363.442
CNC(=O)C	[F-]	0	-1	12	1	15098	qm_opt_dimer	2162705	0	54145014	-348.365	-348.211
OC=O	[O-]C(=O)C	0	-1	5	7	15973	qm_opt_dimer	189291	4	4763738	-418.267	-418.078
CC(=C(C)C)C	[Cl-]	0	-1	18	1	13491	qm_opt_dimer	633578	1	15654711	-696.024	-695.811
C1CCSCS1	CNC(=[NH2+])N	0	1	14	13	13106	qm_opt_dimer	1004824	7	25089899	-1198.58	-1198.21
C1CCCC1	C[NH3+]	0	1	15	8	12769	qm_opt_dimer	385252	-7	9609683	-292.641	-292.523
COP(=O)(OC)O	C[NH3+]	0	1	14	8	15418	qm_opt_dimer	63763	0	1553719	-818.963	-818.65
Cc1c[nH]c[nH+]1	O	1	0	13	3	15731	md_dimer	2205959	0	55237878	-342.266	-342.112
CC=O	[Cl-]	0	-1	7	1	14141	qm_opt_dimer	2162420	0	54137039	-614.059	-613.876
CNC(=O)C	NC(=[NH2+])N	0	1	12	10	15077	qm_opt_dimer	122730	-7	3119470	-454.174	-453.977
CCCCC	CNC(=[NH2+])N	0	1	17	13	14230	qm_opt_dimer	149981	11	3891815	-442.717	-442.528
C[NH3+]	Oc1ccccc1	1	0	8	13	15705	qm_opt_dimer	359781	-4	8997597	-403.589	-403.407
CNC(=[NH2+])N	CO	1	0	13	6	15135	qm_opt_dimer	880242	0	21763915	-360.747	-360.59
CC(=O)C	[F-]	0	-1	10	1	13627	qm_opt_dimer	2162409	10	54136732	-292.966	-292.835
CNC(=O)C	[O-]C(=O)C	0	-1	12	7	15109	qm_opt_dimer	236335	0	5811864	-476.984	-476.773
COP(=O)(OC)[O-]	c1ccccc1	-1	0	13	12	15435	qm_opt_dimer	239058	-5	5903503	-954.358	-953.981
CC(=O)N	CC[NH3+]	0	1	9	11	13707	qm_opt_dimer	34189	0	762228	-344.71	-344.56
Fc1ccccc1	c1[nH]cc[nH+]1	0	1	12	10	15865	qm_opt_dimer	195731	-4	4951333	-557.952	-557.7
O	[Cl-]	0	-1	3	1	12380	qm_opt_dimer	278863	9	6803085	-536.689	-536.536
CNC(=[NH2+])N	COC=O	1	0	13	8	15127	qm_opt_dimer	630167	0	15549073	-474.067	-473.86
CC(=O)N	CNC(=[NH2+])N	0	1	9	13	13713	qm_opt_dimer	866455	0	21391858	-454.233	-454.034
CCN	[O-]C=O	0	-1	10	4	14615	qm_opt_dimer	2162359	-5	54135300	-324.313	-324.168
O	[NH4+]	0	1	3	5	12389	md_dimer	802691	0	19706244	-133.334	-133.271
CC[NH3+]	O	1	0	11	3	14923	md_dimer	2517000	0	63982118	-211.941	-211.847
[Ar]	c1[nH]cc[nH+]1	0	1	1	10	16086	qm_opt_dimer	239294	1	5912697	-754.039	-753.814
Cc1c[nH]c[nH+]1	O	1	0	13	3	15731	md_dimer	2188990	0	54767000	-342.269	-342.115
CC(C)(C)C	C[NH3+]	0	1	17	8	13952	qm_opt_dimer	677208	0	16602508	-293.892	-293.768
C[NH+](C)C	Oc1ccccc1	1	0	14	13	15663	qm_opt_dimer	934379	-6	23301938	-482.151	-481.938
C#C	CNC(=[NH2+])N	0	1	4	13	12714	qm_opt_dimer	771371	-6	18997870	-322.317	-322.173
CCCCC	C[NH3+]	0	1	17	8	14234	qm_opt_dimer	581847	0	14441670	-293.888	-293.765
Cc1ccccc1	[O-]C(=O)C	0	-1	15	7	15758	qm_opt_dimer	921309	-7	22928597	-499.932	-499.709
COCC	[O-]C(=O)C	0	-1	12	7	15289	qm_opt_dimer	455742	13	11308377	-422.778	-422.591
CNC(=[NH2+])N	c1ncc[nH]1	1	0	13	9	15185	qm_opt_dimer	887622	6	21980472	-471.214	-471.006
CCS	CC[NH3+]	0	1	9	11	14833	qm_opt_dimer	648188	0	16029003	-613.484	-613.293
C[NH3+]	c1ccncn1	1	0	8	10	15725	qm_opt_dimer	139284	-4	3654571	-360.451	-360.291
Oc1ccccc1	[NH4+]	0	1	13	5	16030	qm_opt_dimer	953497	0	23696666	-364.308	-364.142
O	[O-]C(=O)C	0	-1	3	7	12393	qm_opt_dimer	1335811	7	35078292	-304.926	-304.785
CCF	CNC(=[NH2+])N	0	1	8	13	14454	qm_opt_dimer	338967	-5	8463617	-424.056	-423.872
CSSC	[NH4+]	0	1	10	5	15612	qm_opt_dimer	11291	-7	320911	-933.015	-932.756
C[N+](C)(C)C	[O-]C(=O)C	1	-1	17	7	15658	qm_opt_dimer	303749	4	7443402	-442.714	-442.522
OC1CCCC1	[O-]C(=O)C	0	-1	16	7	15955	qm_opt_dimer	369665	0	9207327	-500.21	-499.994
Cc1cnc[nH]1	[Cl-]	0	-1	12	1	15766	qm_opt_dimer	289521	0	7055240	-725.756	-725.523
C1CCOCO1	[Cl-]	0	-1	14	1	13088	qm_opt_dimer	1018084	12	25411607	-767.859	-767.612
CC=C(C)C	c1[nH]cc[nH+]1	0	1	15	10	14082	qm_opt_dimer	333130	9	8339066	-423.009	-422.826
C1OCCO1	C[NH3+]	0	1	11	8	13185	qm_opt_dimer	482179	-5	11925571	-364.468	-364.312
COP(=O)(OC)[O-]	c1ccccc1	-1	0	13	12	15435	qm_opt_dimer	239058	12	5903617	-954.368	-953.989
Cc1c[nH]c[nH+]1	O	1	0	13	3	15731	qm_opt_dimer	516963	0	12820092	-342.292	-342.14
C=C	C[NH2+]C	0	1	6	11	13297	qm_opt_dimer	414050	0	10355282	-214.055	-213.962
CC(=O)C	NC(=[NH2+])N	0	1	10	10	13606	qm_opt_dimer	719212	-7	17732869	-398.808	-398.635
CC(O)C	C[NH3+]	0	1	12	8	14050	qm_opt_dimer	794153	0	19476812	-290.529	-290.403
CC(=C)C	CNC(=[NH2+])N	0	1	12	13	13508	qm_opt_dimer	197722	1	4985232	-402.202	-402.028
[F-]	c1[nH]cc[nH+]1	-1	1	1	10	16135	qm_opt_dimer	525148	2	13066294	-326.586	-326.44
NC(=[NH2+])N	[Cl-]	1	-1	10	1	15908	qm_opt_dimer	2162910	-3	54150799	-666.142	-665.937
CCS	[O-]C=O	0	-1	9	4	14912	qm_opt_dimer	791347	-7	19410713	-667.119	-666.898
CNC(=O)C	Cc1c[nH]c[nH+]1	0	1	12	13	15064	qm_opt_dimer	676542	5	16579651	-514.341	-514.116
CSS	C[NH3+]	0	1	7	8	15629	qm_opt_dimer	122619	-7	3115149	-933.013	-932.753
N	c1[nH]cc[nH+]1	0	1	4	10	12126	qm_opt_dimer	432815	6	10776040	-283.105	-282.978
CC(F)F	[O-]C(=O)C	0	-1	8	7	14019	qm_opt_dimer	633700	-5	15658920	-506.773	-506.546
C[N+](C)(C)C	O	1	0	17	3	15654	md_dimer	440441	0	10943962	-290.512	-290.386
CCO	NC(=[NH2+])N	0	1	9	10	14714	qm_opt_dimer	327473	-7	8189814	-360.709	-360.552
C[NH3+]	[Ne]	1	0	8	1	15717	qm_opt_dimer	453740	-5	11268012	-225.11	-225.01
CC[NH3+]	Oc1ccccc1	1	0	11	13	14928	qm_opt_dimer	79179	7	1867380	-442.904	-442.705
CNC(=[NH2+])N	[Ar]	1	0	13	1	15168	qm_opt_dimer	996384	-6	24834218	-772.517	-772.287
CN	C[NH3+]	0	1	7	8	15241	qm_opt_dimer	735416	-6	18098454	-191.997	-191.914
C1CCCNC1	CNC(=[NH2+])N	0	1	17	13	12956	qm_opt_dimer	13057	0	379719	-496.874	-496.666
CSSC	c1[nH]cc[nH+]1	0	1	10	10	15618	qm_opt_dimer	2162868	-7	54149589	-1102.65	-1102.32
CSS	[O-]C(=O)C	0	-1	7	7	15635	qm_opt_dimer	247888	-6	6070165	-1065.31	-1064.99
CNCC	C[NH3+]	0	1	13	8	15207	qm_opt_dimer	238802	5	5895332	-270.638	-270.524
FCCF	c1[nH]cc[nH+]1	0	1	8	10	15835	qm_opt_dimer	468410	-6	11621355	-504.778	-504.556
CCCC	[O-]C(=O)C	0	-1	14	7	14340	qm_opt_dimer	290968	0	7110021	-386.885	-386.715
COCC	[O-]C(=O)C	0	-1	12	7	15289	qm_opt_dimer	455742	-8	11308237	-422.745	-422.56
CNCC	[Cl-]	0	-1	13	1	15210	qm_opt_dimer	325327	0	8103300	-634.69	-634.501
C[NH3+]	O1COCOC1	1	0	8	12	15696	qm_opt_dimer	2162744	0	54146082	-439.722	-439.532
Oc1ccccc1	[Cl-]	0	-1	13	1	16021	qm_opt_dimer	135816	-4	3527460	-767.666	-767.411
C1CCOCO1	C[NH3+]	0	1	14	8	13085	qm_opt_dimer	271166	6	6640951	-403.807	-403.635
CSSC	C[NH3+]	0	1	10	8	15567	qm_opt_dimer	721608	8	17772613	-972.356	-972.08
CCN(C)C	[O-]C(=O)C	0	-1	16	7	14505	qm_opt_dimer	613921	-8	15248325	-442.161	-441.971
CCN	[NH4+]	0	1	10	5	14611	qm_opt_dimer	757356	5	18669045	-192.053	-191.97
CNC(=[NH2+])N	[Cl-]	1	-1	13	1	15170	qm_opt_dimer	379693	-3	9443413	-705.433	-705.213
CSSC	C[NH2+]C	0	1	10	11	15566	qm_opt_dimer	189491	-4	4768016	-1011.65	-1011.36
[He]	c1[nH]cc[nH+]1	0	1	1	10	16149	qm_opt_dimer	857623	-6	21121532	-229.435	-229.325
CC(=O)N	NC(=[NH2+])N	0	1	9	10	13754	qm_opt_dimer	983676	-6	24552645	-414.901	-414.719
Clc1ccc(cc1)Cl	[Cl-]	0	-1	12	1	15796	qm_opt_dimer	593382	-5	14758583	-1611.6	-1611.16
SS	[Cl-]	0	-1	4	1	16061	qm_opt_dimer	2162971	-8	54152534	-1257.78	-1257.47
CCOCC	[O-]C(=O)C	0	-1	15	7	14645	qm_opt_dimer	419378	10	10533441	-462.086	-461.882
CCOCC	[Cl-]	0	-1	15	1	14642	qm_opt_dimer	414633	-6	10370787	-693.841	-693.627
CNCC	c1[nH]cc[nH+]1	0	1	13	10	15214	qm_opt_dimer	302096	-3	7402064	-400.979	-400.806
OCCO	c1[nH]cc[nH+]1	0	1	10	10	16001	qm_opt_dimer	589711	0	14643883	-456.778	-456.576
Cc1cnc[nH]1	c1[nH]cc[nH+]1	0	1	12	10	15770	qm_opt_dimer	259597	5	6387184	-492.037	-491.818
OC1CCCCC1	c1[nH]cc[nH+]1	0	1	19	10	15965	qm_opt_dimer	766948	-4	18878523	-537.553	-537.324
C1CCCC1	CNC(=[NH2+])N	0	1	15	13	12765	qm_opt_dimer	40103	-5	892607	-441.497	-441.314
OCCCO	c1[nH]cc[nH+]1	0	1	13	10	15992	qm_opt_dimer	848461	-3	20821495	-496.075	-495.858
NC(=[NH2+])N	c1ncc[nH]1	1	0	10	9	15911	qm_opt_dimer	475479	6	11767541	-431.921	-431.728
ClCCCl	c1[nH]cc[nH+]1	0	1	8	10	15780	qm_opt_dimer	236016	1	5799744	-1225.52	-1225.16
CCCOC	[Cl-]	0	-1	15	1	14372	qm_opt_dimer	436537	-6	10851056	-693.837	-693.623
[O-]C(=O)C	c1[nH]cc[nH+]1	-1	1	7	10	16200	qm_opt_dimer	160376	3	4133120	-455.195	-454.992
O	[Cl-]	0	-1	3	1	12380	md_dimer	2186126	-2	54687284	-536.695	-536.543
CC=C	C[NH3+]	0	1	9	8	14117	qm_opt_dimer	502611	0	12451879	-214.064	-213.971
CC(C)C	[O-]C(=O)C	0	-1	14	7	13979	qm_opt_dimer	2162262	-5	54132531	-386.875	-386.707
[O-]C(=O)C	c1ccccc1	-1	0	7	12	16203	qm_opt_dimer	867766	-5	21440922	-460.652	-460.444
C[NH3+]	O	1	0	8	3	15679	md_dimer	2517075	0	63984083	-172.635	-172.558
CCO	[F-]	0	-1	9	1	14735	qm_opt_dimer	718643	4	17723912	-254.888	-254.773
CN	[Cl-]	0	-1	7	1	15244	qm_opt_dimer	2162678	0	54144269	-556.095	-555.938
[O-]C(=O)C	c1ccccc1	-1	0	7	12	16203	qm_opt_dimer	867766	11	21441007	-460.661	-460.451
C[NH2+]C	O	1	0	11	3	15670	md_dimer	938419	0	23385386	-211.933	-211.84
C1CCOCO1	c1[nH]cc[nH+]1	0	1	14	10	13092	qm_opt_dimer	211104	6	5252517	-534.153	-533.922
NC(=[NH2+])N	O	1	0	10	3	15905	qm_opt_dimer	1013173	7	25292374	-282.169	-282.04
CCCO	CNC(=[NH2+])N	0	1	12	13	14385	qm_opt_dimer	622210	7	15428440	-439.345	-439.154
CCSSCC	c1[nH]cc[nH+]1	0	1	16	10	14788	qm_opt_dimer	1001909	-6	25013305	-1181.28	-1180.91
OCCCO	c1[nH]cc[nH+]1	0	1	13	10	15992	qm_opt_dimer	848461	-5	20821469	-496.045	-495.828
c1[nH]cc[nH+]1	c1ccc2c(c1)[nH]cc2	1	0	10	16	16214	qm_opt_dimer	255665	-6	6241920	-590.225	-589.964
CNC(=[NH2+])N	NC=O	1	0	13	6	15153	qm_opt_dimer	895266	6	22179467	-414.915	-414.732
S1CCSCC1	[Cl-]	0	-1	14	1	16045	qm_opt_dimer	152839	-8	3958878	-1413.77	-1413.39
CCN	C[N+](C)(C)C	0	1	10	17	14564	qm_opt_dimer	674238	-6	16546889	-349.216	-349.07
C1CCSSC1	C[NH3+]	0	1	14	8	13135	qm_opt_dimer	410959	0	10258391	-1049.77	-1049.46
CCC	[Cl-]	0	-1	11	1	14442	qm_opt_dimer	356378	-6	8876158	-579.339	-579.175
CCl	CNC(=[NH2+])N	0	1	5	13	14948	qm_opt_dimer	60366	12	1449500	-745.104	-744.868
Cc1ccccc1	c1[nH]cc[nH+]1	0	1	15	10	15759	qm_opt_dimer	587467	9	14595862	-498.024	-497.8
ClCCl	[O-]C(=O)C	0	-1	5	7	15789	qm_opt_dimer	511445	-5	12645779	-1188.15	-1187.8
[Cl-]	c1[nH]cc[nH+]1	-1	1	1	10	16123	qm_opt_dimer	160505	0	4135812	-686.954	-686.739
ClCCCl	[O-]C(=O)C	0	-1	8	7	15779	qm_opt_dimer	190358	0	4783900	-1227.47	-1227.11
CC(=O)N	Cc1c[nH]c[nH+]1	0	1	9	13	13739	qm_opt_dimer	195594	-3	4948716	-475.047	-474.838
CNC(=[NH2+])N	O=CN(C)C	1	0	13	12	15156	qm_opt_dimer	327983	6	8204876	-493.499	-493.287
O	[O-]C(=O)C	0	-1	3	7	12393	md_dimer	37287	0	828179	-304.927	-304.787
[Cl-]	c1ccncn1	-1	0	1	10	16128	qm_opt_dimer	258159	1	6331134	-724.521	-724.285
C#N	[Cl-]	0	-1	3	1	12746	qm_opt_dimer	444167	-4	11044892	-553.672	-553.511
CSCC	[O-]C(=O)C	0	-1	12	7	15472	qm_opt_dimer	2162839	0	54148752	-745.766	-745.512
O	[F-]	0	-1	3	1	12381	md_dimer	2188456	-2	54752511	-176.308	-176.225
Clc1ccccc1	c1[nH]cc[nH+]1	0	1	12	10	15810	qm_opt_dimer	10670	10	297951	-918.305	-917.985
COC	COP(=O)(OC)[O-]	0	-1	9	13	15320	qm_opt_dimer	686985	0	16891008	-877.186	-876.847
O1CCOCC1	c1[nH]cc[nH+]1	0	1	14	10	15929	qm_opt_dimer	123997	6	3168085	-534.139	-533.908
CCSCC	[Cl-]	0	-1	15	1	14767	qm_opt_dimer	277839	-6	6767734	-1016.81	-1016.53
C1CCCS1	C[NH3+]	0	1	13	8	13035	qm_opt_dimer	1035458	-7	25720984	-651.527	-651.322
CNC	[O-]C(=O)C	0	-1	10	7	15230	qm_opt_dimer	212435	-7	5271502	-363.572	-363.412
[O-]C=O	c1[nH]cc[nH+]1	-1	1	4	10	16208	qm_opt_dimer	179399	-4	4526713	-415.853	-415.669
FCF	[O-]C(=O)C	0	-1	5	7	15844	qm_opt_dimer	627793	-5	15517122	-467.463	-467.254
COP(=O)(O)O	[Cl-]	0	-1	11	1	15396	qm_opt_dimer	8277	0	216534	-1143.74	-1143.37
CCS	C[NH3+]	0	1	9	8	14864	qm_opt_dimer	708406	-7	17455024	-574.134	-573.958
CNC(=O)C	[NH4+]	0	1	12	5	15106	qm_opt_dimer	29694	-5	684522	-305.354	-305.222
C[NH3+]	S1CSCSC1	1	0	8	12	15707	qm_opt_dimer	2162759	0	54146525	-1408.63	-1408.25
OC1CCCCC1	c1[nH]cc[nH+]1	0	1	19	10	15965	qm_opt_dimer	766948	0	18878548	-537.573	-537.343
CCOP(=O)(OC)[O-]	O	-1	0	16	3	14649	md_dimer	1974304	2	49336893	-837.94	-837.616
COCC	C[NH3+]	0	1	12	8	15283	qm_opt_dimer	108114	-4	2721232	-290.487	-290.363
S1CCSCC1	c1[nH]cc[nH+]1	0	1	14	10	16049	qm_opt_dimer	687252	0	16900074	-1180.1	-1179.73
[Cl-]	[Kr]	-1	0	1	1	16116	qm_opt_dimer	2518300	-8	64007653	-3213.99	-3213.59
[Cl-]	c1cccnc1	-1	0	1	11	16127	qm_opt_dimer	721362	-8	17767201	-708.436	-708.209
[Cl-]	c1ccncn1	-1	0	1	10	16128	qm_opt_dimer	258159	-5	6331105	-724.506	-724.271
C[NH3+]	[H][H]	1	0	8	2	15713	qm_opt_dimer	135620	-6	3522140	-97.3505	-97.3088
C=C	C[N+](C)(C)C	0	1	6	17	13295	qm_opt_dimer	464565	-6	11507819	-292.634	-292.51
[Cl-]	[Ne]	-1	0	1	1	16121	qm_opt_dimer	799315	-6	19643973	-589.179	-589.005
CF	c1[nH]cc[nH+]1	0	1	5	10	14999	qm_opt_dimer	48675	-6	1131464	-366.236	-366.074
CCS	[F-]	0	-1	9	1	14900	qm_opt_dimer	2162612	5	54142397	-577.845	-577.664
OCCCCO	[O-]C(=O)C	0	-1	16	7	15982	qm_opt_dimer	241576	0	5959182	-537.347	-537.112
CCC	C[NH3+]	0	1	11	8	14439	qm_opt_dimer	653290	0	16175131	-215.288	-215.196
C1CCCS1	[Cl-]	0	-1	13	1	13038	qm_opt_dimer	474206	-9	11742601	-1015.58	-1015.3
CNC(=[NH2+])N	Cc1cnc[nH]1	1	0	13	12	15144	qm_opt_dimer	229783	-4	5627315	-510.515	-510.293
CCCC	CNC(=[NH2+])N	0	1	14	13	14270	qm_opt_dimer	285778	11	6981896	-403.416	-403.244
CCN	C[N+](C)(C)C	0	1	10	17	14564	qm_opt_dimer	674238	-9	16546872	-349.185	-349.041
C[NH3+]	Clc1ccc(cc1)Cl	1	0	8	12	15686	qm_opt_dimer	740658	-4	18259136	-1247.53	-1247.16
CC(C)(C)C	[O-]C(=O)C	0	-1	17	7	13958	qm_opt_dimer	146513	-8	3830979	-426.147	-425.964
CN	C[NH3+]	0	1	7	8	15241	qm_opt_dimer	735416	0	18098486	-192.053	-191.971
CO	C[NH3+]	0	1	6	8	15453	qm_opt_dimer	918502	0	22860424	-211.916	-211.823
CS	[O-]C(=O)C	0	-1	6	7	15649	qm_opt_dimer	506591	-7	12524175	-667.118	-666.896
CC(C)C	[Cl-]	0	-1	14	1	13976	qm_opt_dimer	217701	-6	5394734	-618.64	-618.46
CNC(=[NH2+])N	COCC	1	0	13	12	15128	qm_opt_dimer	797181	-7	19576491	-439.283	-439.095
CNC(=[NH2+])N	ClCCCl	1	0	13	8	15145	qm_opt_dimer	133944	-7	3481067	-1243.96	-1243.6
C=O	[Cl-]	0	-1	4	1	13375	qm_opt_dimer	721278	-6	17765361	-574.731	-574.565
OP(=O)(O)O	c1[nH]cc[nH+]1	0	1	8	10	16010	qm_opt_dimer	332617	-4	8321849	-870.714	-870.373
C[N+](C)(C)C	O	1	0	17	3	15654	qm_opt_dimer	954744	0	23741673	-290.519	-290.393
CSCC	c1[nH]cc[nH+]1	0	1	12	10	15473	qm_opt_dimer	279753	-4	6822217	-743.811	-743.561
N	c1[nH]cc[nH+]1	0	1	4	10	12126	qm_opt_dimer	432815	-4	10775978	-283.097	-282.971
NC=O	c1[nH]cc[nH+]1	0	1	6	10	15920	qm_opt_dimer	103042	-5	2608821	-396.398	-396.222
CC(=O)N(C)C	[Cl-]	0	-1	15	1	13664	qm_opt_dimer	9729	-8	262373	-747.983	-747.747
CCCOC	c1[nH]cc[nH+]1	0	1	15	10	14376	qm_opt_dimer	255107	-5	6228307	-460.111	-459.912
CC(=O)O	c1[nH]cc[nH+]1	0	1	8	10	13913	qm_opt_dimer	1316117	7	34653392	-455.602	-455.398
CC(=O)N(C)C	C[NH3+]	0	1	15	8	13661	qm_opt_dimer	623694	0	15461452	-383.985	-383.822
O	[Cl-]	0	-1	3	1	12380	md_dimer	2187045	0	54712327	-536.693	-536.54
CCO	[O-]C(=O)C	0	-1	9	7	14746	qm_opt_dimer	979483	-4	24441952	-383.499	-383.329
[O-]C(=O)C	c1cccnc1	-1	0	7	11	16204	qm_opt_dimer	277861	-7	6768484	-476.666	-476.452
C[NH3+]	NC=O	1	0	8	6	15694	qm_opt_dimer	802793	-4	19707484	-266.073	-265.956
COP(=O)(OC)[O-]	c1ccccc1	-1	0	13	12	15435	qm_opt_dimer	239058	0	5903528	-954.374	-953.996
C1CCCO1	CNC(=[NH2+])N	0	1	13	13	12981	qm_opt_dimer	1315927	-7	34647902	-477.38	-477.179
[Ar]	[F-]	0	-1	1	1	16072	qm_opt_dimer	199702	-1	5035652	-627.352	-627.182
CC=C(C)C	[Cl-]	0	-1	15	1	14078	qm_opt_dimer	360543	13	9023641	-656.721	-656.522
C[NH+](C)C	O	1	0	14	3	15662	qm_opt_dimer	734112	-6	18054019	-251.187	-251.078
CCCC	c1[nH]cc[nH+]1	0	1	14	10	14343	qm_opt_dimer	83190	11	2022990	-384.929	-384.763
CCN	Cc1c[nH]c[nH+]1	0	1	10	13	14568	qm_opt_dimer	979145	-6	24428937	-400.955	-400.782
CNC(=[NH2+])N	c1ncc[nH]1	1	0	13	9	15185	qm_opt_dimer	887622	0	21980411	-471.22	-471.013
O	[NH4+]	0	1	3	5	12389	md_dimer	802417	-1	19701996	-133.333	-133.27
Cc1c[nH]c[nH+]1	[Ar]	1	0	13	1	15733	qm_opt_dimer	952925	1	23678500	-793.352	-793.111
CC=C(C)C	C[NH3+]	0	1	15	8	14075	qm_opt_dimer	544272	0	13567515	-292.673	-292.55
C1CCCC1	c1[nH]cc[nH+]1	0	1	15	10	12776	qm_opt_dimer	356819	11	8888255	-423.019	-422.839
CC(=O)C	C[NH3+]	0	1	10	8	13591	qm_opt_dimer	859830	-4	21219077	-289.309	-289.184
O	[NH4+]	0	1	3	5	12389	md_dimer	802629	0	19705472	-133.337	-133.275
O	[F-]	0	-1	3	1	12381	qm_opt_dimer	367435	4	9148528	-176.303	-176.22
O	[O-]C=O	0	-1	3	4	12394	md_dimer	677170	0	16601222	-265.621	-265.498
CC(Cl)Cl	CNC(=[NH2+])N	0	1	8	13	13989	qm_opt_dimer	96989	12	2419491	-1243.99	-1243.63
C=O	C[NH3+]	0	1	4	8	13372	qm_opt_dimer	52334	7	1202158	-210.683	-210.589
CC(=C(C)C)C	[O-]C(=O)C	0	-1	18	7	13494	qm_opt_dimer	20810	1	506058	-464.256	-464.054
[Cl-]	c1ccc[nH]1	-1	0	1	10	16125	qm_opt_dimer	48338	-6	1124973	-670.351	-670.142
CCCO	[Cl-]	0	-1	12	1	14392	qm_opt_dimer	1316209	-4	34656018	-654.568	-654.37
COCOC	[Cl-]	0	-1	13	1	15302	qm_opt_dimer	918131	13	22846792	-729.753	-729.52
BrCBr	C[NH3+]	0	1	5	8	12602	qm_opt_dimer	2959542	1	66537649	-5283.78	-5283.18
COC	COP(=O)(OC)[O-]	0	-1	9	13	15320	qm_opt_dimer	686985	-6	16890966	-877.171	-876.833
CCCC	C[NH3+]	0	1	14	8	14295	qm_opt_dimer	614039	-8	15252650	-254.544	-254.44
C[NH3+]	Clc1ccc(cc1)Cl	1	0	8	12	15686	qm_opt_dimer	740658	10	18259240	-1247.54	-1247.17
O	[O-]C=O	0	-1	3	4	12394	md_dimer	677139	1	16600091	-265.624	-265.501
C1CCCSC1	CNC(=[NH2+])N	0	1	16	13	13056	qm_opt_dimer	857458	0	21114972	-839.712	-839.427
CSSC	C[NH+](C)C	0	1	10	14	15565	qm_opt_dimer	8916	-4	234617	-1050.95	-1050.64
CCS	C[NH2+]C	0	1	9	11	14863	qm_opt_dimer	681760	0	16713406	-613.476	-613.285
COP(=O)(O)O	[Cl-]	0	-1	11	1	15396	qm_opt_dimer	8277	6	216560	-1143.73	-1143.36
CC(=O)O	[F-]	0	-1	8	1	13899	qm_opt_dimer	338926	0	8462205	-328.969	-328.819
C[NH3+]	c1ccc2c(c1)[nH]cc2	1	0	8	16	15721	qm_opt_dimer	659213	6	16307330	-459.93	-459.724
CC(=C(C)C)C	c1[nH]cc[nH+]1	0	1	18	10	13495	qm_opt_dimer	854303	1	21030869	-462.318	-462.12
CCCC	NC(=[NH2+])N	0	1	14	10	14308	qm_opt_dimer	693247	-5	17024177	-364.115	-363.959
O	[F-]	0	-1	3	1	12381	md_dimer	2186866	0	54707329	-176.304	-176.221
FCF	c1[nH]cc[nH+]1	0	1	5	10	15845	qm_opt_dimer	992250	0	24725750	-465.523	-465.315
CCCl	c1[nH]cc[nH+]1	0	1	8	10	14425	qm_opt_dimer	148658	0	3864328	-765.929	-765.683
CCO	Cc1c[nH]c[nH+]1	0	1	9	13	14700	qm_opt_dimer	634056	0	15671668	-420.877	-420.693
CNC(=[NH2+])N	O	1	0	13	3	15122	qm_opt_dimer	58669	-7	1383818	-321.425	-321.284
C[NH3+]	O	1	0	8	3	15679	md_dimer	2517037	0	63983097	-172.631	-172.553
N	[O-]C(=O)C	0	-1	4	7	12125	qm_opt_dimer	184749	-5	4663686	-285.032	-284.902
CN(C)C	CNC(=[NH2+])N	0	1	13	13	15020	qm_opt_dimer	103531	7	2624251	-419.451	-419.272
COCOC	[O-]C(=O)C	0	-1	13	7	15305	qm_opt_dimer	2162819	0	54148154	-497.994	-497.774
CCSS	C[NH3+]	0	1	10	8	14815	qm_opt_dimer	516480	-7	12803133	-972.315	-972.039
OP(=O)(O)O	c1[nH]cc[nH+]1	0	1	8	10	16010	qm_opt_dimer	332617	0	8321843	-870.734	-870.392
CC#N	C[NH3+]	0	1	6	8	13464	qm_opt_dimer	891217	6	22045126	-228.928	-228.824
CSC	NC(=[NH2+])N	0	1	9	10	15517	qm_opt_dimer	690881	8	16971557	-683.709	-683.482
COC(=O)C	[Cl-]	0	-1	11	1	15258	qm_opt_dimer	31937	-9	726565	-728.558	-728.327
C1CSSC1	C[NH3+]	0	1	11	8	13160	qm_opt_dimer	52789	-5	1214353	-1010.44	-1010.15
C[NH3+]	[O-]C(=O)C	1	-1	8	7	15718	qm_opt_dimer	418985	3	10524635	-324.865	-324.721
CC=C	CNC(=[NH2+])N	0	1	9	13	14113	qm_opt_dimer	2162251	-5	54132212	-362.881	-362.724
CSCC	C[NH3+]	0	1	12	8	15466	qm_opt_dimer	1012951	0	25284183	-613.479	-613.288
C[N+](C)(C)C	O	1	0	17	3	15654	md_dimer	440481	0	10945095	-290.5	-290.373
C1CCOCO1	[O-]C(=O)C	0	-1	14	7	13091	qm_opt_dimer	26374	10	631306	-536.092	-535.858
CNCC	[Cl-]	0	-1	13	1	15210	qm_opt_dimer	325327	-7	8103261	-634.651	-634.463
[H][H]	[O-]C(=O)C	0	-1	2	7	16142	qm_opt_dimer	1316505	10	34664287	-229.655	-229.549
COP(=O)(OC)[O-]	[Ar]	-1	0	13	1	15431	qm_opt_dimer	889346	0	22006293	-1249.7	-1249.3
CS	C[NH3+]	0	1	6	8	15643	qm_opt_dimer	929770	0	23152298	-534.876	-534.717
CC(O)C	c1[nH]cc[nH+]1	0	1	12	10	14057	qm_opt_dimer	369275	6	9192998	-420.865	-420.679
S1CSCSC1	[O-]C(=O)C	0	-1	12	7	16056	qm_opt_dimer	196734	0	4970948	-1540.92	-1540.47
CNC(=O)C	NC(=[NH2+])N	0	1	12	10	15077	qm_opt_dimer	122730	0	3119516	-454.231	-454.032
CC(=O)N	[Cl-]	0	-1	9	1	13774	qm_opt_dimer	2162502	-4	54139299	-669.447	-669.239
C#C	[O-]C(=O)C	0	-1	4	7	12724	qm_opt_dimer	58105	-5	1362104	-305.784	-305.642
C#N	C[NH3+]	0	1	3	8	12743	qm_opt_dimer	763829	0	18788020	-189.612	-189.524
CNC(=[NH2+])N	COCOC	1	0	13	13	15129	qm_opt_dimer	952883	-3	23677012	-514.534	-514.313
C[N+](C)(C)C	O	1	0	17	3	15654	qm_opt_dimer	954744	-10	23741595	-290.466	-290.342
CCO	c1[nH]cc[nH+]1	0	1	9	10	14749	qm_opt_dimer	148215	-4	3855401	-381.547	-381.379
CNC(=[NH2+])N	ClCCl	1	0	13	5	15146	qm_opt_dimer	442438	1	11002192	-1204.69	-1204.34
CNC(=[NH2+])N	[H][H]	1	0	13	2	15172	qm_opt_dimer	2162684	-7	54144442	-246.184	-246.077
CN	[O-]C(=O)C	0	-1	7	7	15247	qm_opt_dimer	802009	0	19693843	-324.328	-324.183
OCCO	[O-]C(=O)C	0	-1	10	7	16000	qm_opt_dimer	329675	5	8240560	-458.729	-458.524
CNC=O	[Cl-]	0	-1	9	1	15195	qm_opt_dimer	731050	0	17998915	-669.441	-669.234
CNC(=[NH2+])N	O1CCOCC1	1	0	13	14	15154	qm_opt_dimer	210870	7	5249074	-552.626	-552.389
CN	CNC(=[NH2+])N	0	1	7	13	15237	qm_opt_dimer	240521	-4	5936110	-340.864	-340.718
Oc1ccccc1	[F-]	0	-1	13	1	16022	qm_opt_dimer	729478	-4	17966013	-407.266	-407.08
CCO	NC(=[NH2+])N	0	1	9	10	14714	qm_opt_dimer	327473	-4	8189834	-360.747	-360.589
CCN(C)C	C[NH3+]	0	1	16	8	14499	qm_opt_dimer	238181	-3	5873593	-309.927	-309.798
C#N	[O-]C(=O)C	0	-1	3	7	12749	qm_opt_dimer	969040	-6	24071951	-321.876	-321.726
CNC(=[NH2+])N	[O-]C=O	1	-1	13	4	15178	qm_opt_dimer	595999	-4	14825336	-434.34	-434.15
O	[Cl-]	0	-1	3	1	12380	md_dimer	2186606	0	54700215	-536.694	-536.542
CC(=O)C	[NH4+]	0	1	10	5	13635	qm_opt_dimer	2162440	-4	54137598	-250.011	-249.902
C[NH2+]C	O	1	0	11	3	15670	qm_opt_dimer	225609	0	5556341	-211.934	-211.84
ClCCl	c1[nH]cc[nH+]1	0	1	5	10	15790	qm_opt_dimer	791079	13	19400360	-1186.2	-1185.86
S	c1[nH]cc[nH+]1	0	1	3	10	12440	qm_opt_dimer	80979	-7	1937943	-625.883	-625.681
CN	CNC(=[NH2+])N	0	1	7	13	15237	qm_opt_dimer	240521	7	5936210	-340.87	-340.722
O	[O-]C=O	0	-1	3	4	12394	qm_opt_dimer	485573	-7	12053091	-265.572	-265.451
COC	C[N+](C)(C)C	0	1	9	17	15328	qm_opt_dimer	885470	14	21934894	-369.074	-368.917
C=C	[O-]C=O	0	-1	6	4	13348	qm_opt_dimer	841579	0	20625413	-267.741	-267.619
COC(=O)C	[O-]C(=O)C	0	-1	11	7	15261	qm_opt_dimer	379026	-5	9429004	-496.829	-496.608
CC(=O)O	Cc1c[nH]c[nH+]1	0	1	8	13	13863	qm_opt_dimer	614661	7	15276026	-494.913	-494.693
CC(Br)Br	c1[nH]cc[nH+]1	0	1	8	10	13938	qm_opt_dimer	1030752	-2	25634568	-5453.42	-5452.76
C1CCCOC1	[O-]C(=O)C	0	-1	16	7	13016	qm_opt_dimer	953876	-8	23711004	-500.144	-499.93
CC(C)C	[Cl-]	0	-1	14	1	13976	qm_opt_dimer	217701	1	5394779	-618.655	-618.474
CC(=O)O	[NH4+]	0	1	8	5	13907	qm_opt_dimer	2162579	-4	54141439	-285.962	-285.834
C[NH3+]	FCCF	1	0	8	8	15688	qm_opt_dimer	138191	-6	3611684	-374.442	-374.278
CC(=O)N	CNC(=[NH2+])N	0	1	9	13	13713	qm_opt_dimer	866455	-4	21391840	-454.219	-454.022
SS	[O-]C(=O)C	0	-1	4	7	16064	qm_opt_dimer	236224	0	5807878	-1026.06	-1025.75
[Cl-]	[Ne]	-1	0	1	1	16121	qm_opt_dimer	799315	-1	19644004	-589.18	-589.005
CCCl	[O-]C(=O)C	0	-1	8	7	14424	qm_opt_dimer	1316225	-6	34656480	-767.86	-767.612
OCCO	[Cl-]	0	-1	10	1	15997	qm_opt_dimer	2162946	-4	54151818	-690.486	-690.269
CC#CC	[Cl-]	0	-1	10	1	13421	qm_opt_dimer	406175	-6	10104958	-616.166	-615.982
C1CCCCC1	CC[NH3+]	0	1	18	11	12835	qm_opt_dimer	683117	-7	16745878	-371.256	-371.108
COC	C[N+](C)(C)C	0	1	9	17	15328	qm_opt_dimer	885470	-8	21934725	-369.041	-368.887
C1CCSCS1	[Cl-]	0	-1	14	1	13113	qm_opt_dimer	726527	1	17910666	-1413.81	-1413.43
[Cl-]	n1ccncc1	-1	0	1	10	16130	qm_opt_dimer	52659	12	1210545	-724.504	-724.267
C1CCSSC1	CNC(=[NH2+])N	0	1	14	13	13131	qm_opt_dimer	145963	9	3819473	-1198.59	-1198.22
C1CCCCC1	C[NH+](C)C	0	1	18	14	12863	qm_opt_dimer	1315898	-7	34647043	-410.55	-410.386
C#N	[O-]C(=O)C	0	-1	3	7	12749	qm_opt_dimer	969040	7	24072012	-321.906	-321.755
CSC	C[N+](C)(C)C	0	1	9	17	15499	qm_opt_dimer	651099	-6	16122138	-692.047	-691.825
CNC(=O)C	C[NH+](C)C	0	1	12	14	15061	qm_opt_dimer	677330	0	16607019	-423.29	-423.11
CNC(=[NH2+])N	OC=O	1	0	13	5	15159	qm_opt_dimer	975867	8	24307840	-434.774	-434.582
CCN	CC[NH3+]	0	1	10	11	14536	qm_opt_dimer	267284	6	6550430	-270.653	-270.538
C1CCSCS1	[O-]C(=O)C	0	-1	14	7	13116	qm_opt_dimer	536313	9	13344783	-1182.04	-1181.67
[Ar]	[Br-]	0	-1	1	1	16069	qm_opt_dimer	2518503	-8	64013667	-3101.72	-3101.33
O	c1[nH]cc[nH+]1	0	1	3	10	12396	md_dimer	2193538	-2	54893470	-302.97	-302.833
O	[Cl-]	0	-1	3	1	12380	md_dimer	2186588	-1	54699706	-536.696	-536.544
CCCl	[O-]C(=O)C	0	-1	8	7	14424	qm_opt_dimer	1316225	-8	34656478	-767.833	-767.586
CC(Cl)Cl	[Cl-]	0	-1	8	1	13996	qm_opt_dimer	1035529	0	25724565	-1459.23	-1458.86
O1CCOCC1	[O-]C(=O)C	0	-1	14	7	15928	qm_opt_dimer	180369	-8	4561400	-536.046	-535.813
OC=O	[O-]C(=O)C	0	-1	5	7	15973	qm_opt_dimer	189291	-3	4763703	-418.262	-418.074
CNC(=[NH2+])N	Clc1ccccc1	1	0	13	12	15148	qm_opt_dimer	919066	1	22881648	-936.8	-936.475
C[NH3+]	S1CSCSC1	1	0	8	12	15707	qm_opt_dimer	2162759	-5	54146520	-1408.62	-1408.23
CC(=C(C)C)C	C[NH3+]	0	1	18	8	13488	qm_opt_dimer	257839	0	6318904	-331.973	-331.835
O1CCOCC1	[Cl-]	0	-1	14	1	15925	qm_opt_dimer	31792	14	723582	-767.845	-767.599
OCCCO	c1[nH]cc[nH+]1	0	1	13	10	15992	qm_opt_dimer	848461	0	20821529	-496.085	-495.868
C[NH3+]	S1CCSCC1	1	0	8	14	15706	qm_opt_dimer	427124	7	10689078	-1049.74	-1049.44
CCN	[O-]C=O	0	-1	10	4	14615	qm_opt_dimer	2162359	-8	54135303	-324.273	-324.129
CC(=O)N	[O-]C(=O)C	0	-1	9	7	13786	qm_opt_dimer	857759	6	21127473	-437.686	-437.489
ClCCl	c1[nH]cc[nH+]1	0	1	5	10	15790	qm_opt_dimer	791079	-8	19400221	-1186.15	-1185.81
O	[O-]C(=O)C	0	-1	3	7	12393	qm_opt_dimer	1335811	0	35078262	-304.933	-304.793
C1CCCCC1	CNC(=[NH2+])N	0	1	18	13	12842	qm_opt_dimer	377815	11	9402484	-480.816	-480.614
CCSCC	CNC(=[NH2+])N	0	1	15	13	14760	qm_opt_dimer	369289	0	9193515	-801.608	-801.337
C#N	[O-]C(=O)C	0	-1	3	7	12749	qm_opt_dimer	969040	0	24071982	-321.915	-321.765
C=C	[Cl-]	0	-1	6	1	13335	qm_opt_dimer	2162282	12	54133120	-538.81	-538.658
C[NH3+]	Cc1c[nH]cn1	1	0	8	12	15681	qm_opt_dimer	2162735	5	54145840	-361.693	-361.534
C[NH3+]	c1ccc[nH]1	1	0	8	10	15722	qm_opt_dimer	874115	7	21640795	-306.32	-306.184
O	[NH4+]	0	1	3	5	12389	md_dimer	802645	1	19705671	-133.332	-133.269
CCN	C[NH3+]	0	1	10	8	14567	qm_opt_dimer	396825	-5	9957744	-231.324	-231.225
CC(C)(C)C	[Cl-]	0	-1	17	1	13955	qm_opt_dimer	995858	-6	24813297	-657.942	-657.747
CNC(=[NH2+])N	CSSC	1	0	13	10	15139	qm_opt_dimer	352586	0	8803138	-1121.2	-1120.86
CC[NH3+]	CSC	1	0	11	9	14926	qm_opt_dimer	612642	8	15200042	-613.476	-613.284
CSCSC	[O-]C(=O)C	0	-1	13	7	15487	qm_opt_dimer	367209	-7	9144000	-1143.9	-1143.55
CNC=O	c1[nH]cc[nH+]1	0	1	9	10	15199	qm_opt_dimer	735005	5	18082620	-435.72	-435.528
O	c1[nH]cc[nH+]1	0	1	3	10	12396	md_dimer	2196290	0	54969664	-302.974	-302.837
CF	C[NH3+]	0	1	5	8	14992	qm_opt_dimer	621115	9	15395118	-235.923	-235.819
CCOP(=O)(OC)[O-]	O	-1	0	16	3	14649	md_dimer	1969865	1	49215303	-837.935	-837.611
O1COCOC1	[Cl-]	0	-1	12	1	15934	qm_opt_dimer	151102	11	3915826	-803.772	-803.507
CNC(=[NH2+])N	CSCSC	1	0	13	13	15137	qm_opt_dimer	475566	-4	11769198	-1160.48	-1160.12
[Cl-]	c1ncc[nH]1	-1	0	1	9	16129	qm_opt_dimer	466359	-4	11550083	-686.436	-686.219
CN(C)C	C[NH3+]	0	1	13	8	15024	qm_opt_dimer	766996	5	18880410	-270.627	-270.514
CC(=O)N	[O-]C(=O)C	0	-1	9	7	13786	qm_opt_dimer	857759	0	21127442	-437.693	-437.496
CC[NH3+]	Oc1ccccc1	1	0	11	13	14928	qm_opt_dimer	79179	0	1867338	-442.912	-442.714
C[NH3+]	Clc1ccccc1	1	0	8	12	15687	qm_opt_dimer	249023	-4	6101541	-787.953	-787.694
C1CCSSC1	C[NH3+]	0	1	14	8	13135	qm_opt_dimer	410959	7	10258457	-1049.76	-1049.45
Fc1ccc(cc1)F	c1[nH]cc[nH+]1	0	1	12	10	15855	qm_opt_dimer	118944	1	2980443	-657.201	-656.902
O	[Br-]	0	-1	3	1	12378	md_dimer	2517664	-1	63989111	-2650.66	-2650.36
C1CCOCO1	CNC(=[NH2+])N	0	1	14	13	13081	qm_opt_dimer	248033	6	6074241	-552.642	-552.405
S1CCSCC1	c1[nH]cc[nH+]1	0	1	14	10	16049	qm_opt_dimer	687252	-6	16900044	-1180.06	-1179.7
CNC(=[NH2+])N	[Ne]	1	0	13	1	15176	qm_opt_dimer	240779	-3	5942021	-373.948	-373.783
C[NH3+]	[F-]	1	-1	8	1	15712	qm_opt_dimer	707014	-3	17423176	-196.231	-196.143
CSC	[F-]	0	-1	9	1	15538	qm_opt_dimer	812262	-7	19879976	-577.811	-577.63
CNC(=[NH2+])N	CSC	1	0	13	9	15138	qm_opt_dimer	42765	-5	954781	-722.992	-722.754
C1CCCO1	c1[nH]cc[nH+]1	0	1	13	10	12992	qm_opt_dimer	469552	6	11664198	-458.941	-458.743
CCCO	C[NH3+]	0	1	12	8	14389	qm_opt_dimer	1316200	-5	34655770	-290.487	-290.363
C[NH3+]	Cc1ccccc1	1	0	8	15	15682	qm_opt_dimer	235833	1	5792775	-367.69	-367.525
CC(F)F	c1[nH]cc[nH+]1	0	1	8	10	14020	qm_opt_dimer	170280	0	4360342	-504.839	-504.613
CC(=C(C)C)C	C[NH3+]	0	1	18	8	13488	qm_opt_dimer	257839	-6	6318859	-331.933	-331.795
CCS	[Cl-]	0	-1	9	1	14899	qm_opt_dimer	38293	-8	849642	-938.191	-937.942
CCCC	[O-]C=O	0	-1	14	4	14341	qm_opt_dimer	440973	12	10958367	-347.573	-347.421
CCOP(=O)(OC)[O-]	O	-1	0	16	3	14649	qm_opt_dimer	977902	8	24384076	-837.935	-837.61
Fc1ccc(cc1)F	[Cl-]	0	-1	12	1	15851	qm_opt_dimer	518562	-8	12885399	-890.878	-890.568
C=O	CNC(=[NH2+])N	0	1	4	13	13368	qm_opt_dimer	72073	-5	1718609	-359.505	-359.349
COP(=O)(OC)[O-]	[Ar]	-1	0	13	1	15431	qm_opt_dimer	889346	-5	22006273	-1249.69	-1249.3
CC=C	[Cl-]	0	-1	9	1	14120	qm_opt_dimer	2162248	-8	54132126	-578.091	-577.925
CC	C[NH3+]	0	1	8	8	14976	qm_opt_dimer	762234	0	18748399	-175.987	-175.912
Cc1c[nH]c[nH+]1	O	1	0	13	3	15731	md_dimer	2205829	0	55234309	-342.268	-342.114
COC	C[NH2+]C	0	1	9	11	15330	qm_opt_dimer	1029447	-5	25584741	-290.462	-290.339
C#N	[Cl-]	0	-1	3	1	12746	qm_opt_dimer	444167	-7	11044877	-553.631	-553.469
C1CCCCC1	[NH4+]	0	1	18	5	12906	qm_opt_dimer	138777	10	3636221	-292.682	-292.561
COP(=O)(OC)OC	c1[nH]cc[nH+]1	0	1	17	10	15412	qm_opt_dimer	267231	0	6549424	-988.585	-988.199
O	c1[nH]cc[nH+]1	0	1	3	10	12396	qm_opt_dimer	931818	7	23216373	-302.974	-302.836
CCF	[Cl-]	0	-1	8	1	14461	qm_opt_dimer	895213	-9	22177440	-639.251	-639.059
C1CCCCC1	c1[nH]cc[nH+]1	0	1	18	10	12912	qm_opt_dimer	61148	-5	1479791	-462.32	-462.126
CNC(=[NH2+])N	OCCCCO	1	0	13	16	15160	qm_opt_dimer	43465	6	980750	-553.865	-553.626
O=CN(C)C	c1[nH]cc[nH+]1	0	1	12	10	15947	qm_opt_dimer	474274	-5	11743790	-474.978	-474.773
CC(=O)C	[F-]	0	-1	10	1	13627	qm_opt_dimer	2162409	0	54136730	-292.973	-292.842
CC=C(C)C	[O-]C(=O)C	0	-1	15	7	14081	qm_opt_dimer	933410	-7	23271684	-424.922	-424.739
CNC(=[NH2+])N	CNCC	1	0	13	13	15125	qm_opt_dimer	125390	7	3213823	-419.461	-419.282
CC(Cl)Cl	[O-]C(=O)C	0	-1	8	7	13999	qm_opt_dimer	446542	-7	11116548	-1227.42	-1227.06
CNC(=[NH2+])N	CSSC	1	0	13	10	15139	qm_opt_dimer	352586	-7	8803109	-1121.14	-1120.8
CSSC	[F-]	0	-1	10	1	15604	qm_opt_dimer	290707	7	7100169	-976.023	-975.742
C	[Cl-]	0	-1	5	1	11962	qm_opt_dimer	852744	1	20971717	-500.753	-500.619
[He]	c1[nH]cc[nH+]1	0	1	1	10	16149	qm_opt_dimer	857623	0	21121582	-229.438	-229.328
CF	c1[nH]cc[nH+]1	0	1	5	10	14999	qm_opt_dimer	48675	10	1131574	-366.269	-366.105
CCN(C)C	c1[nH]cc[nH+]1	0	1	16	10	14506	qm_opt_dimer	300743	-5	7344586	-440.24	-440.051
CCCl	CNC(=[NH2+])N	0	1	8	13	14414	qm_opt_dimer	302190	11	7405966	-784.409	-784.157
[O-]C=O	c1ncc[nH]1	-1	0	4	9	16210	qm_opt_dimer	690798	0	16968390	-415.382	-415.194
C[NH3+]	[O-]C(=O)C	1	-1	8	7	15718	qm_opt_dimer	418985	-4	10524593	-324.835	-324.692
CNC(=[NH2+])N	c1ccncn1	1	0	13	10	15184	qm_opt_dimer	996597	0	24842506	-509.295	-509.07
C[NH3+]	O1COCOC1	1	0	8	12	15696	qm_opt_dimer	2162744	-5	54146078	-439.702	-439.513
NC(=[NH2+])N	c1ncc[nH]1	1	0	10	9	15911	qm_opt_dimer	475479	-7	11767461	-431.877	-431.686
CC(C)(C)C	[O-]C(=O)C	0	-1	17	7	13958	qm_opt_dimer	146513	-5	3830993	-426.178	-425.995
CCF	C[NH3+]	0	1	8	8	14458	qm_opt_dimer	217596	-6	5392244	-275.193	-275.074
CNC(=O)C	[O-]C(=O)C	0	-1	12	7	15109	qm_opt_dimer	236335	-6	5811834	-476.935	-476.724
Oc1ccccc1	[NH4+]	0	1	13	5	16030	qm_opt_dimer	953497	6	23696696	-364.3	-364.133
COC	C[N+](C)(C)C	0	1	9	17	15328	qm_opt_dimer	885470	-6	21934736	-369.063	-368.908
O	[O-]C=O	0	-1	3	4	12394	qm_opt_dimer	485573	7	12053150	-265.621	-265.497
CSSC	C[N+](C)(C)C	0	1	10	17	15564	qm_opt_dimer	65052	15	1579975	-1090.24	-1089.92
CCS	C[N+](C)(C)C	0	1	9	17	14861	qm_opt_dimer	199776	15	5037550	-692.056	-691.832
CSCC	[O-]C(=O)C	0	-1	12	7	15472	qm_opt_dimer	2162839	11	54148755	-745.759	-745.505
C1CSSC1	[Cl-]	0	-1	11	1	13163	qm_opt_dimer	821822	-8	20094187	-1374.47	-1374.11
OC1CCCC1	[Cl-]	0	-1	16	1	15952	qm_opt_dimer	193512	0	4892409	-731.976	-731.747
C1SCCS1	[O-]C(=O)C	0	-1	11	7	13216	qm_opt_dimer	149393	0	3879485	-1142.74	-1142.39
CCCCC	CNC(=[NH2+])N	0	1	17	13	14230	qm_opt_dimer	149981	-5	3891697	-442.71	-442.524
CSCC	C[NH3+]	0	1	12	8	15466	qm_opt_dimer	1012951	-7	25284136	-613.43	-613.238
OP(=O)(O)O	[O-]C(=O)C	0	-1	8	7	16009	qm_opt_dimer	650660	-5	16108211	-872.635	-872.291
C[NH3+]	c1ccccc1	1	0	8	12	15723	qm_opt_dimer	788440	1	19322905	-328.384	-328.235
C[NH3+]	Clc1ccccc1	1	0	8	12	15687	qm_opt_dimer	249023	-7	6101521	-787.914	-787.656
Clc1ccccc1	[Cl-]	0	-1	12	1	15806	qm_opt_dimer	58289	-6	1369179	-1152.01	-1151.68
COCOC	C[NH3+]	0	1	13	8	15299	qm_opt_dimer	387903	0	9676113	-365.719	-365.561
CC#N	[O-]C(=O)C	0	-1	6	7	13470	qm_opt_dimer	969314	0	24081752	-361.22	-361.054
COC	[Cl-]	0	-1	9	1	15368	qm_opt_dimer	314583	0	7741582	-615.245	-615.061
O1CCOCC1	[Cl-]	0	-1	14	1	15925	qm_opt_dimer	31792	0	723452	-767.852	-767.605
CC(=O)C	[O-]C(=O)C	0	-1	10	7	13638	qm_opt_dimer	1316092	-9	34652666	-421.553	-421.367
CCSS	c1[nH]cc[nH+]1	0	1	10	10	14822	qm_opt_dimer	998459	0	24911066	-1102.71	-1102.37
CSSC	[F-]	0	-1	10	1	15604	qm_opt_dimer	290707	-9	7100102	-975.985	-975.705
CNC(=[NH2+])N	Oc1ccccc1	1	0	13	13	15164	qm_opt_dimer	871005	0	21561433	-552.436	-552.19
[NH4+]	c1ccccc1	1	0	5	12	16182	qm_opt_dimer	403983	0	10067376	-289.086	-288.953
C[NH3+]	[He]	1	0	8	1	15714	qm_opt_dimer	778593	6	19183881	-99.0893	-99.0386
CNC(=[NH2+])N	CSCC	1	0	13	12	15136	qm_opt_dimer	409875	-5	10218321	-762.292	-762.038
Oc1ccccc1	c1[nH]cc[nH+]1	0	1	13	10	16036	qm_opt_dimer	1006273	-6	25123301	-533.909	-533.669
Cc1c[nH]c[nH+]1	c1ccccc1	1	0	13	12	15736	qm_opt_dimer	91181	-4	2217422	-498.025	-497.802
C=C	Cc1c[nH]c[nH+]1	0	1	6	13	13299	qm_opt_dimer	869530	-5	21505274	-344.4	-344.248
CNC(=[NH2+])N	Cc1c[nH]cn1	1	0	13	12	15142	qm_opt_dimer	1316313	-4	34658922	-510.514	-510.292
Fc1ccccc1	[Cl-]	0	-1	12	1	15861	qm_opt_dimer	808089	-6	19784159	-791.662	-791.396
CCC	[O-]C(=O)C	0	-1	11	7	14445	qm_opt_dimer	24284	-5	582343	-347.571	-347.418
C[NH3+]	OC1CCCC1	1	0	8	16	15698	qm_opt_dimer	858267	6	21150223	-367.909	-367.754
CC#CC	CNC(=[NH2+])N	0	1	10	13	13414	qm_opt_dimer	585767	-7	14565251	-400.918	-400.744
CNC(=[NH2+])N	c1ccc2c(c1)[nH]cc2	1	0	13	16	15180	qm_opt_dimer	169249	1	4321798	-608.768	-608.498
CCF	CNC(=[NH2+])N	0	1	8	13	14454	qm_opt_dimer	338967	0	8463662	-424.072	-423.887
SS	[Cl-]	0	-1	4	1	16061	qm_opt_dimer	2162971	15	54152542	-1257.81	-1257.49
Cc1c[nH]c[nH+]1	O	1	0	13	3	15731	md_dimer	2199958	0	55072078	-342.289	-342.136
C1OCCO1	[O-]C(=O)C	0	-1	11	7	13191	qm_opt_dimer	92372	-8	2262912	-496.743	-496.526
CC(=O)C	c1[nH]cc[nH+]1	0	1	10	10	13641	qm_opt_dimer	362189	-4	9060070	-419.651	-419.467
CNC=O	[O-]C(=O)C	0	-1	9	7	15198	qm_opt_dimer	134352	0	3491588	-437.677	-437.483
CNC(=O)C	CNC(=[NH2+])N	0	1	12	13	15040	qm_opt_dimer	484987	-6	12031158	-493.484	-493.272
C	c1[nH]cc[nH+]1	0	1	5	10	11970	qm_opt_dimer	933292	-6	23267239	-267.019	-266.902
O	[NH4+]	0	1	3	5	12389	md_dimer	802462	1	19702788	-133.338	-133.276
CCN	CNC(=[NH2+])N	0	1	10	13	14542	qm_opt_dimer	736887	0	18154905	-380.181	-380.018
COC	C[NH3+]	0	1	9	8	15331	qm_opt_dimer	766575	6	18864775	-251.192	-251.083
CCCl	[O-]C(=O)C	0	-1	8	7	14424	qm_opt_dimer	1316225	0	34656486	-767.881	-767.631
CSSC	c1[nH]cc[nH+]1	0	1	10	10	15618	qm_opt_dimer	2162868	1	54149591	-1102.71	-1102.37
O	[O-]C(=O)C	0	-1	3	7	12393	md_dimer	37192	0	826118	-304.931	-304.791
OC=O	c1[nH]cc[nH+]1	0	1	5	10	15974	qm_opt_dimer	84444	0	2069147	-416.295	-416.109
CC[NH3+]	CSSC	1	0	11	10	14927	qm_opt_dimer	356345	0	8875392	-1011.67	-1011.38
C1CCOCO1	c1[nH]cc[nH+]1	0	1	14	10	13092	qm_opt_dimer	211104	-5	5252444	-534.123	-533.894
CC(C)(C)C	[Cl-]	0	-1	17	1	13955	qm_opt_dimer	995858	1	24813341	-657.958	-657.761
CCCO	[Cl-]	0	-1	12	1	14392	qm_opt_dimer	1316209	8	34656030	-654.573	-654.373
Cc1c[nH]c[nH+]1	[O-]C(=O)C	1	-1	13	7	15735	qm_opt_dimer	406113	-4	10103814	-494.468	-494.25
Clc1ccccc1	[O-]C(=O)C	0	-1	12	7	15809	qm_opt_dimer	982369	0	24509834	-920.261	-919.94
CCSSCC	c1[nH]cc[nH+]1	0	1	16	10	14788	qm_opt_dimer	1001909	-4	25013317	-1181.3	-1180.93
CC(=O)N	C[NH+](C)C	0	1	9	14	13736	qm_opt_dimer	169463	-4	4330017	-383.979	-383.814
CC(=O)C	[O-]C=O	0	-1	10	4	13639	qm_opt_dimer	188287	-6	4743197	-382.285	-382.115
COC	C[NH3+]	0	1	9	8	15331	qm_opt_dimer	766575	-5	18864698	-251.163	-251.055
C1CCCCC1	[O-]C=O	0	-1	18	4	12910	qm_opt_dimer	439819	-5	10924168	-424.967	-424.787
C=O	c1[nH]cc[nH+]1	0	1	4	10	13379	qm_opt_dimer	242493	0	5974814	-341.035	-340.883
O1CCOCC1	[Cl-]	0	-1	14	1	15925	qm_opt_dimer	31792	-6	723397	-767.835	-767.591
CNC	[O-]C(=O)C	0	-1	10	7	15230	qm_opt_dimer	212435	9	5271618	-363.613	-363.452
CC(=O)O	C[NH3+]	0	1	8	8	13862	qm_opt_dimer	358262	0	8941323	-325.275	-325.132
CNC(=[NH2+])N	O	1	0	13	3	15122	md_dimer	2193873	0	54903094	-321.46	-321.318
NC(=[NH2+])N	[Cl-]	1	-1	10	1	15908	qm_opt_dimer	2162910	0	54150806	-666.154	-665.949
CNC(=[NH2+])N	CSS	1	0	13	7	15140	qm_opt_dimer	867965	9	21448406	-1081.89	-1081.56
CNC(=[NH2+])N	COCC	1	0	13	12	15128	qm_opt_dimer	797181	0	19576557	-439.337	-439.148
CCCC	CNC(=[NH2+])N	0	1	14	13	14270	qm_opt_dimer	285778	-5	6981762	-403.409	-403.239
C[NH3+]	O	1	0	8	3	15679	md_dimer	2517068	0	63983903	-172.633	-172.556
CNC(=[NH2+])N	O	1	0	13	3	15122	md_dimer	2193893	0	54903655	-321.454	-321.311
CNC(=[NH2+])N	FCF	1	0	13	5	15150	qm_opt_dimer	110866	-5	2774940	-483.989	-483.777
CCCl	[Cl-]	0	-1	8	1	14421	qm_opt_dimer	333610	-8	8356359	-999.611	-999.352
CN(C)C	[O-]C(=O)C	0	-1	13	7	15030	qm_opt_dimer	139363	0	3657560	-402.904	-402.728
C1CSSC1	c1[nH]cc[nH+]1	0	1	11	10	13167	qm_opt_dimer	618833	1	15358468	-1140.8	-1140.45
Oc1ccccc1	[O-]C=O	0	-1	13	4	16034	qm_opt_dimer	7949	0	211313	-496.612	-496.386
C[NH2+]C	[Ar]	1	0	11	1	15672	qm_opt_dimer	1316410	0	34661703	-662.991	-662.81
CC(C)(C)C	CNC(=[NH2+])N	0	1	17	13	13948	qm_opt_dimer	460355	-4	11404435	-442.719	-442.532
C[NH3+]	[F-]	1	-1	8	1	15712	qm_opt_dimer	707014	2	17423212	-196.258	-196.171
CC(=O)C	C[NH+](C)C	0	1	10	14	13589	qm_opt_dimer	624377	-4	15472553	-367.905	-367.748
CC[NH3+]	CNC(=O)C	1	0	11	12	14924	qm_opt_dimer	183999	5	4642982	-383.994	-383.828
CC(=O)N	[O-]C=O	0	-1	9	4	13787	qm_opt_dimer	2162528	-6	54139996	-398.347	-398.168
CCO	c1[nH]cc[nH+]1	0	1	9	10	14749	qm_opt_dimer	148215	6	3855454	-381.559	-381.39
[Cl-]	c1cccnc1	-1	0	1	11	16127	qm_opt_dimer	721362	0	17767231	-708.477	-708.247
O	[F-]	0	-1	3	1	12381	md_dimer	2186862	-3	54707214	-176.309	-176.226
[O-]C(=O)C	c1ccc2c(c1)[nH]cc2	-1	0	7	16	16201	qm_opt_dimer	1005918	6	25113783	-592.231	-591.964
[NH4+]	[O-]C(=O)C	1	-1	5	7	16181	qm_opt_dimer	607339	3	15096769	-285.574	-285.446
[Cl-]	n1ccncc1	-1	0	1	10	16130	qm_opt_dimer	52659	-8	1210470	-724.468	-724.234
C[NH3+]	O	1	0	8	3	15679	md_dimer	2517060	0	63983698	-172.636	-172.558
CC#N	CNC(=[NH2+])N	0	1	6	13	13460	qm_opt_dimer	1016697	-7	25383591	-377.725	-377.559
C[NH3+]	[Ne]	1	0	8	1	15717	qm_opt_dimer	453740	0	11268040	-225.113	-225.014
CC(C)C	CNC(=[NH2+])N	0	1	14	13	13969	qm_opt_dimer	179058	0	4513914	-403.424	-403.252
Cc1c[nH]c[nH+]1	[Cl-]	1	-1	13	1	15734	qm_opt_dimer	215105	-3	5319898	-726.246	-726.016
C[NH3+]	OC=O	1	0	8	5	15700	qm_opt_dimer	889487	-4	22007924	-285.935	-285.809
NC(=[NH2+])N	O	1	0	10	3	15905	qm_opt_dimer	1013173	0	25292346	-282.175	-282.048
CC=CC	c1[nH]cc[nH+]1	0	1	12	10	14103	qm_opt_dimer	284949	-7	6956825	-383.665	-383.498
CCSSCC	CNC(=[NH2+])N	0	1	16	13	14777	qm_opt_dimer	123800	-4	3160373	-1199.79	-1199.42
COP(=O)(OC)[O-]	c1ccccc1	-1	0	13	12	15435	qm_opt_dimer	239058	-7	5903488	-954.332	-953.957
CCCC	C[NH2+]C	0	1	14	11	14294	qm_opt_dimer	198073	0	4991822	-293.887	-293.764
OC=O	c1[nH]cc[nH+]1	0	1	5	10	15974	qm_opt_dimer	84444	7	2069186	-416.288	-416.101
CCOP(=O)(OC)[O-]	[Ar]	-1	0	16	1	14654	qm_opt_dimer	1316242	-5	34656965	-1289	-1288.58
C1CCCSC1	[Cl-]	0	-1	16	1	13063	qm_opt_dimer	917888	-9	22837896	-1054.88	-1054.59
O	[Br-]	0	-1	3	1	12378	md_dimer	2517606	0	63987418	-2650.66	-2650.36
O	[O-]C=O	0	-1	3	4	12394	md_dimer	677056	-1	16597197	-265.62	-265.496
CNC(=[NH2+])N	S1CCSCC1	1	0	13	14	15165	qm_opt_dimer	238643	9	5890822	-1198.57	-1198.2
COC=O	C[NH3+]	0	1	8	8	15269	qm_opt_dimer	735202	6	18090159	-325.229	-325.086
CCS	[O-]C(=O)C	0	-1	9	7	14911	qm_opt_dimer	196272	0	4962016	-706.473	-706.236
C[NH3+]	OP(=O)(O)O	1	0	8	8	15704	qm_opt_dimer	521576	0	12971086	-740.391	-740.108
C#C	c1[nH]cc[nH+]1	0	1	4	10	12725	qm_opt_dimer	392416	0	9791960	-303.848	-303.709
C[NH2+]C	O	1	0	11	3	15670	qm_opt_dimer	225609	7	5556388	-211.926	-211.832
CC(=O)N(C)C	[O-]C(=O)C	0	-1	15	7	13667	qm_opt_dimer	53665	0	1247905	-516.258	-516.032
CNC(=[NH2+])N	OCCCCO	1	0	13	16	15160	qm_opt_dimer	43465	-6	980642	-553.834	-553.597
NC(=[NH2+])N	O	1	0	10	3	15905	qm_opt_dimer	1013173	-7	25292319	-282.131	-282.005
[Ar]	[O-]C(=O)C	0	-1	1	7	16083	qm_opt_dimer	595814	-7	14820987	-755.976	-755.747
C[NH3+]	Fc1ccc(cc1)F	1	0	8	12	15690	qm_opt_dimer	387346	10	9665408	-526.846	-526.607
CNC(=[NH2+])N	Cc1ccccc1	1	0	13	15	15143	qm_opt_dimer	941135	1	23439317	-516.519	-516.29
c1[nH]cc[nH+]1	c1ccccc1	1	0	10	12	16216	qm_opt_dimer	861517	-4	21262864	-458.714	-458.506
ClCCl	[O-]C(=O)C	0	-1	5	7	15789	qm_opt_dimer	511445	8	12645863	-1188.16	-1187.81
C1CCCSC1	C[NH3+]	0	1	16	8	13060	qm_opt_dimer	853434	-7	20997225	-690.833	-690.613
CC=O	CNC(=[NH2+])N	0	1	7	13	14134	qm_opt_dimer	259087	7	6366702	-398.833	-398.659
[F-]	c1[nH]cc[nH+]1	-1	1	1	10	16135	qm_opt_dimer	525148	-3	13066265	-326.557	-326.41
FCCF	[Cl-]	0	-1	8	1	15831	qm_opt_dimer	289905	0	7070037	-738.538	-738.299
OP(=O)(O)O	[Cl-]	0	-1	8	1	16006	qm_opt_dimer	114268	-4	2886379	-1104.44	-1104.08
CC[NH3+]	CSC	1	0	11	9	14926	qm_opt_dimer	612642	-7	15199951	-613.439	-613.248
C1CCCCC1	C[NH3+]	0	1	18	8	12865	qm_opt_dimer	918253	-8	22851228	-331.94	-331.808
CC(=O)C	C[NH3+]	0	1	10	8	13591	qm_opt_dimer	859830	-5	21219072	-289.293	-289.168
[O-]C(=O)C	c1ccncn1	-1	0	7	10	16205	qm_opt_dimer	323264	-5	8019162	-492.738	-492.515
C1CCCCC1	[O-]C=O	0	-1	18	4	12910	qm_opt_dimer	439819	-8	10924155	-424.935	-424.756
C[NH2+]C	O	1	0	11	3	15670	md_dimer	938768	0	23392155	-211.925	-211.832
COCC	[Cl-]	0	-1	12	1	15286	qm_opt_dimer	322563	15	7990082	-654.546	-654.346
C1SCCS1	[Cl-]	0	-1	11	1	13213	qm_opt_dimer	483989	12	11994088	-1374.5	-1374.14
Clc1ccc(cc1)Cl	[O-]C(=O)C	0	-1	12	7	15799	qm_opt_dimer	822961	-6	20119318	-1379.83	-1379.39
CSC	[NH4+]	0	1	9	5	15546	qm_opt_dimer	969042	0	24072139	-534.882	-534.723
COP(=O)(OC)[O-]	CSSC	-1	0	13	10	15429	qm_opt_dimer	975387	-8	24289755	-1598.31	-1597.81
CC(O)C	[O-]C(=O)C	0	-1	12	7	14056	qm_opt_dimer	88530	6	2144469	-422.815	-422.626
O1COCOC1	[Cl-]	0	-1	12	1	15934	qm_opt_dimer	151102	0	3915782	-803.778	-803.515
C1CCCO1	[Cl-]	0	-1	13	1	12988	qm_opt_dimer	51674	-6	1189397	-692.632	-692.42
CCS	CNC(=[NH2+])N	0	1	9	13	14839	qm_opt_dimer	774988	-8	19105693	-722.96	-722.722
CSSC	C[N+](C)(C)C	0	1	10	17	15564	qm_opt_dimer	65052	1	1579869	-1090.25	-1089.92
CNC(=[NH2+])N	n1ccncc1	1	0	13	10	15186	qm_opt_dimer	21497	0	519731	-509.288	-509.06
CN(C)C	C[NH3+]	0	1	13	8	15024	qm_opt_dimer	766996	-3	18880366	-270.626	-270.513
C1CCCS1	[O-]C(=O)C	0	-1	13	7	13041	qm_opt_dimer	210811	-5	5248012	-783.85	-783.583
CC=C(C)C	CNC(=[NH2+])N	0	1	15	13	14071	qm_opt_dimer	832068	1	20340174	-441.504	-441.315
CC=C	[Cl-]	0	-1	9	1	14120	qm_opt_dimer	2162248	13	54132133	-578.115	-577.947
C1CCSSC1	c1[nH]cc[nH+]1	0	1	14	10	13142	qm_opt_dimer	879100	1	21721312	-1180.11	-1179.74
C1CCCCC1	CC[NH3+]	0	1	18	11	12835	qm_opt_dimer	683117	0	16745954	-371.294	-371.143
CCN	CNC(=[NH2+])N	0	1	10	13	14542	qm_opt_dimer	736887	-6	18154866	-380.138	-379.976
CCN(C)C	[Cl-]	0	-1	16	1	14502	qm_opt_dimer	255706	14	6243045	-673.967	-673.763
CCO	C[NH3+]	0	1	9	8	14699	qm_opt_dimer	94214	-5	2313775	-251.188	-251.08
CCCl	C[NH3+]	0	1	8	8	14418	qm_opt_dimer	432364	0	10760504	-635.583	-635.397
CNC(=[NH2+])N	ClCCl	1	0	13	5	15146	qm_opt_dimer	442438	-9	11002159	-1204.64	-1204.3
Cc1c[nH]c[nH+]1	O	1	0	13	3	15731	qm_opt_dimer	516963	7	12820134	-342.285	-342.131
CCCC	C[NH+](C)C	0	1	14	14	14293	qm_opt_dimer	973847	0	24233210	-333.186	-333.048
CCSSCC	[Cl-]	0	-1	16	1	14784	qm_opt_dimer	2162631	1	54142924	-1415.02	-1414.64
CNC(=[NH2+])N	SS	1	0	13	4	15167	qm_opt_dimer	318656	1	7859257	-1042.59	-1042.28
S	[O-]C(=O)C	0	-1	3	7	12439	qm_opt_dimer	864147	-7	21313526	-627.834	-627.629
O	[O-]C=O	0	-1	3	4	12394	qm_opt_dimer	485573	-5	12053096	-265.608	-265.486
CC=C	[O-]C(=O)C	0	-1	9	7	14123	qm_opt_dimer	477667	0	11813649	-346.352	-346.198
BrCBr	[Cl-]	0	-1	5	1	12605	qm_opt_dimer	341466	-7	8533500	-5647.81	-5647.14
COCC	C[NH3+]	0	1	12	8	15283	qm_opt_dimer	108114	6	2721292	-290.498	-290.373
CC=CC	C[NH3+]	0	1	12	8	14096	qm_opt_dimer	971988	8	24181931	-253.361	-253.252
CC(=O)N(C)C	c1[nH]cc[nH+]1	0	1	15	10	13668	qm_opt_dimer	774930	-5	19103714	-514.282	-514.06
CC=C	c1[nH]cc[nH+]1	0	1	9	10	14124	qm_opt_dimer	2162172	-7	54129938	-344.365	-344.214
O	[Br-]	0	-1	3	1	12378	md_dimer	2517607	2	63987437	-2650.67	-2650.36
C[NH3+]	O1CCOCC1	1	0	8	14	15695	qm_opt_dimer	812543	-4	19885496	-403.783	-403.612
CC(=O)O	Cc1c[nH]c[nH+]1	0	1	8	13	13863	qm_opt_dimer	614661	0	15275978	-494.921	-494.702
S1CCSCC1	c1[nH]cc[nH+]1	0	1	14	10	16049	qm_opt_dimer	687252	-4	16900065	-1180.08	-1179.72
CCN(C)C	[Cl-]	0	-1	16	1	14502	qm_opt_dimer	255706	-9	6242862	-673.931	-673.73
C#C	C[NH3+]	0	1	4	8	12718	qm_opt_dimer	858304	-5	21151802	-173.487	-173.407
CNC(=[NH2+])N	Clc1ccc(cc1)Cl	1	0	13	12	15147	qm_opt_dimer	704347	-4	17368518	-1396.37	-1395.93
CCCC	CC[NH3+]	0	1	14	11	14264	qm_opt_dimer	1316154	11	34654462	-293.889	-293.765
c1[nH]cc[nH+]1	c1ccc[nH]1	1	0	10	10	16215	qm_opt_dimer	909313	-6	22616875	-436.63	-436.435
C[NH3+]	S1CSCSC1	1	0	8	12	15707	qm_opt_dimer	2162759	-7	54146522	-1408.59	-1408.2
C1CCSCS1	c1[nH]cc[nH+]1	0	1	14	10	13117	qm_opt_dimer	38679	-7	857946	-1180.05	-1179.69
C#N	CNC(=[NH2+])N	0	1	3	13	12739	qm_opt_dimer	829546	-5	20288234	-338.427	-338.275
CS	c1[nH]cc[nH+]1	0	1	6	10	15650	qm_opt_dimer	117181	0	2942977	-665.221	-665.002
C[NH3+]	O=CN(C)C	1	0	8	12	15697	qm_opt_dimer	344034	-3	8620659	-344.669	-344.522
C[N+](C)(C)C	c1ncc[nH]1	1	0	17	9	15660	qm_opt_dimer	232726	11	5696070	-440.26	-440.069
CC#C	CNC(=[NH2+])N	0	1	7	13	13437	qm_opt_dimer	1316033	1	34650968	-361.65	-361.49
CC(=O)C	c1[nH]cc[nH+]1	0	1	10	10	13641	qm_opt_dimer	362189	0	9060090	-419.668	-419.483
CCSSCC	[O-]C(=O)C	0	-1	16	7	14787	qm_opt_dimer	798369	-5	19619594	-1183.24	-1182.87
COP(=O)(OC)[O-]	[Ar]	-1	0	13	1	15431	qm_opt_dimer	889346	-7	22006261	-1249.69	-1249.29
CC=C(C)C	C[NH3+]	0	1	15	8	14075	qm_opt_dimer	544272	-4	13567491	-292.661	-292.538
CCO	CNC(=[NH2+])N	0	1	9	13	14674	qm_opt_dimer	2162428	-5	54137268	-400.032	-399.86
CN(C)C	[Cl-]	0	-1	13	1	15027	qm_opt_dimer	77340	1	1815174	-634.672	-634.485
CNC(=O)C	C[NH2+]C	0	1	12	11	15062	qm_opt_dimer	2162688	-3	54144546	-383.983	-383.819
CCSSC	C[NH3+]	0	1	13	8	14798	qm_opt_dimer	447420	-7	11142040	-1011.62	-1011.32
C[NH+](C)C	[Cl-]	1	-1	14	1	15665	qm_opt_dimer	734364	-3	18060002	-635.2	-635.012
CCS	NC(=[NH2+])N	0	1	9	10	14879	qm_opt_dimer	757189	0	18665886	-683.715	-683.49
CSSC	C[NH+](C)C	0	1	10	14	15565	qm_opt_dimer	8916	8	234729	-1050.95	-1050.65
C1CCCS1	[O-]C(=O)C	0	-1	13	7	13041	qm_opt_dimer	210811	-8	5248001	-783.812	-783.546
CCN	CC[NH3+]	0	1	10	11	14536	qm_opt_dimer	267284	-4	6550365	-270.646	-270.532
CSC	[Cl-]	0	-1	9	1	15537	qm_opt_dimer	696395	-7	17106424	-938.212	-937.962
O=CN(C)C	[O-]C(=O)C	0	-1	12	7	15946	qm_opt_dimer	2162956	11	54152123	-476.945	-476.734
CCN	[O-]C(=O)C	0	-1	10	7	14614	qm_opt_dimer	59364	0	1410666	-363.632	-363.471
C1CCCCC1	C[NH2+]C	0	1	18	11	12864	qm_opt_dimer	49499	11	1146739	-371.28	-371.128
CC(=O)O	CNC(=[NH2+])N	0	1	8	13	13837	qm_opt_dimer	210438	-7	5243606	-474.048	-473.842
CNC(=[NH2+])N	[Ar]	1	0	13	1	15168	qm_opt_dimer	996384	1	24834263	-772.526	-772.295
CCCO	[O-]C(=O)C	0	-1	12	7	14395	qm_opt_dimer	790726	-6	19387465	-422.763	-422.577
CSSC	Cc1c[nH]c[nH+]1	0	1	10	13	15568	qm_opt_dimer	419318	9	10531580	-1142.01	-1141.66
CC(=O)O	[O-]C(=O)C	0	-1	8	7	13910	qm_opt_dimer	409683	-3	10211115	-457.569	-457.364
C1SCCS1	C[NH3+]	0	1	11	8	13210	qm_opt_dimer	891858	7	22068213	-1010.44	-1010.15
C1CCCC1	C[NH3+]	0	1	15	8	12769	qm_opt_dimer	385252	-5	9609697	-292.664	-292.545
CCO	[O-]C=O	0	-1	9	4	14747	qm_opt_dimer	661151	-6	16360707	-344.16	-344.006
CCS	[F-]	0	-1	9	1	14900	qm_opt_dimer	2162612	0	54142381	-577.855	-577.674
CCC	CNC(=[NH2+])N	0	1	11	13	14435	qm_opt_dimer	827265	11	20234679	-364.117	-363.96
CC(=O)N(C)C	CNC(=[NH2+])N	0	1	15	13	13657	qm_opt_dimer	250569	-6	6133374	-532.772	-532.545
CNC(=[NH2+])N	O1CCOCC1	1	0	13	14	15154	qm_opt_dimer	210870	-7	5248904	-552.58	-552.345
Cc1c[nH]c[nH+]1	[O-]C(=O)C	1	-1	13	7	15735	qm_opt_dimer	406113	-3	10103817	-494.49	-494.273
C[NH3+]	O	1	0	8	3	15679	qm_opt_dimer	978662	-6	24410425	-172.587	-172.509
Oc1ccccc1	[O-]C=O	0	-1	13	4	16034	qm_opt_dimer	7949	-5	211291	-496.566	-496.342
C[NH3+]	O	1	0	8	3	15679	md_dimer	2517053	0	63983518	-172.636	-172.558
CNC(=[NH2+])N	S1CSCSC1	1	0	13	12	15166	qm_opt_dimer	7641	1	205274	-1557.46	-1557.01
CCO	[Cl-]	0	-1	9	1	14734	qm_opt_dimer	1007451	-7	25168049	-615.229	-615.047
CC[NH3+]	[O-]C(=O)C	1	-1	11	7	14931	qm_opt_dimer	1005349	-4	25101386	-364.14	-363.981
CSSC	NC(=[NH2+])N	0	1	10	10	15583	qm_opt_dimer	84798	-4	2079599	-1081.89	-1081.57
[Ar]	[Cl-]	0	-1	1	1	16071	qm_opt_dimer	548627	-5	13670325	-987.755	-987.515
CC(C)C	c1[nH]cc[nH+]1	0	1	14	10	13980	qm_opt_dimer	330481	11	8257633	-384.931	-384.764
CCCOC	c1[nH]cc[nH+]1	0	1	15	10	14376	qm_opt_dimer	255107	-3	6228339	-460.14	-459.941
CC(Br)Br	[Cl-]	0	-1	8	1	13934	qm_opt_dimer	252673	9	6175093	-5687.14	-5686.46
ClCCCl	[O-]C(=O)C	0	-1	8	7	15779	qm_opt_dimer	190358	-7	4783852	-1227.43	-1227.07
CNC(=[NH2+])N	O	1	0	13	3	15122	md_dimer	2188435	0	54751954	-321.437	-321.293
OCCCCO	c1[nH]cc[nH+]1	0	1	16	10	15983	qm_opt_dimer	644124	6	15884369	-535.381	-535.148
COP(=O)(OC)[O-]	O	-1	0	13	3	15427	md_dimer	1972995	0	49301040	-798.633	-798.325
COP(=O)(OC)OC	[Cl-]	0	-1	17	1	15408	qm_opt_dimer	493975	-10	12277401	-1222.23	-1221.83
C1CCSCS1	CNC(=[NH2+])N	0	1	14	13	13106	qm_opt_dimer	1004824	-4	25089799	-1198.58	-1198.21
FCF	c1[nH]cc[nH+]1	0	1	5	10	15845	qm_opt_dimer	992250	-7	24725710	-465.472	-465.265
ClCCCl	c1[nH]cc[nH+]1	0	1	8	10	15780	qm_opt_dimer	236016	10	5799798	-1225.51	-1225.15
[Ne]	[O-]C(=O)C	0	-1	1	7	16195	qm_opt_dimer	148430	10	3859695	-357.41	-357.248
C[NH3+]	c1ccc2c(c1)[nH]cc2	1	0	8	16	15721	qm_opt_dimer	659213	1	16307304	-459.938	-459.732
CSS	C[NH3+]	0	1	7	8	15629	qm_opt_dimer	122619	0	3115211	-933.06	-932.801
C1CSSC1	[Cl-]	0	-1	11	1	13163	qm_opt_dimer	821822	0	20094232	-1374.51	-1374.15
CCCC	NC(=[NH2+])N	0	1	14	10	14308	qm_opt_dimer	693247	0	17024206	-364.127	-363.971
[Ar]	[O-]C(=O)C	0	-1	1	7	16083	qm_opt_dimer	595814	10	14821090	-755.987	-755.759
CNC(=[NH2+])N	n1ccncc1	1	0	13	10	15186	qm_opt_dimer	21497	-7	519659	-509.238	-509.011
C[N+](C)(C)C	O	1	0	17	3	15654	md_dimer	441015	0	10959376	-290.512	-290.385
CC(=C(C)C)C	[O-]C(=O)C	0	-1	18	7	13494	qm_opt_dimer	20810	-7	505996	-464.216	-464.016
OCCCO	[O-]C(=O)C	0	-1	13	7	15991	qm_opt_dimer	748598	-4	18503164	-498.026	-497.807
CCN	C[N+](C)(C)C	0	1	10	17	14564	qm_opt_dimer	674238	14	16547047	-349.223	-349.075
CSSC	[NH4+]	0	1	10	5	15612	qm_opt_dimer	11291	-4	320924	-933.057	-932.797
CCSSC	c1[nH]cc[nH+]1	0	1	13	10	14805	qm_opt_dimer	977013	0	24350973	-1142.01	-1141.66
CNC(=O)C	NC(=[NH2+])N	0	1	12	10	15077	qm_opt_dimer	122730	6	3119562	-454.224	-454.024
CC=C(C)C	C[NH3+]	0	1	15	8	14075	qm_opt_dimer	544272	-7	13567474	-292.617	-292.494
CCC	[Cl-]	0	-1	11	1	14442	qm_opt_dimer	356378	0	8876188	-579.351	-579.186
[F-]	c1ncc[nH]1	-1	0	1	9	16137	qm_opt_dimer	324490	-3	8071644	-326.055	-325.907
C1CCOCO1	[O-]C(=O)C	0	-1	14	7	13091	qm_opt_dimer	26374	-6	631176	-536.078	-535.844
OC1CCCCC1	[Cl-]	0	-1	19	1	15961	qm_opt_dimer	407688	8	10139808	-771.278	-771.034
CC[NH3+]	Oc1ccccc1	1	0	11	13	14928	qm_opt_dimer	79179	-6	1867311	-442.859	-442.662
NC(=[NH2+])N	O	1	0	10	3	15905	md_dimer	2187984	0	54738763	-282.163	-282.035
C[NH3+]	OCCO	1	0	8	10	15703	qm_opt_dimer	121217	-5	3060244	-326.398	-326.256
Fc1ccccc1	c1[nH]cc[nH+]1	0	1	12	10	15865	qm_opt_dimer	195731	-7	4951316	-557.913	-557.661
C1CCCCC1	[O-]C(=O)C	0	-1	18	7	12909	qm_opt_dimer	704431	-5	17370211	-464.27	-464.073
CCO	C[NH3+]	0	1	9	8	14699	qm_opt_dimer	94214	6	2313844	-251.213	-251.104
O	[O-]C=O	0	-1	3	4	12394	md_dimer	677152	1	16600543	-265.626	-265.503
CCS	c1[nH]cc[nH+]1	0	1	9	10	14914	qm_opt_dimer	2162605	-5	54142180	-704.504	-704.27
C[NH3+]	n1ccncc1	1	0	8	10	15727	qm_opt_dimer	627067	0	15506776	-360.461	-360.298
Fc1ccccc1	c1[nH]cc[nH+]1	0	1	12	10	15865	qm_opt_dimer	195731	10	4951454	-557.959	-557.706
C1CCSCS1	c1[nH]cc[nH+]1	0	1	14	10	13117	qm_opt_dimer	38679	1	858010	-1180.1	-1179.74
O	[O-]C(=O)C	0	-1	3	7	12393	qm_opt_dimer	1335811	-7	35078234	-304.876	-304.738
O	[Cl-]	0	-1	3	1	12380	md_dimer	2186120	0	54687108	-536.693	-536.54
CCOCC	CNC(=[NH2+])N	0	1	15	13	14635	qm_opt_dimer	260273	-7	6407794	-478.589	-478.386
C[NH3+]	c1ccccc1	1	0	8	12	15723	qm_opt_dimer	788440	-4	19322871	-328.371	-328.223
O	[F-]	0	-1	3	1	12381	md_dimer	2188446	-1	54752247	-176.309	-176.226
C=C	NC(=[NH2+])N	0	1	6	10	13315	qm_opt_dimer	836709	12	20444966	-284.287	-284.16
CCN	C[NH+](C)C	0	1	10	14	14565	qm_opt_dimer	795976	0	19531083	-309.951	-309.821
CCS	[NH4+]	0	1	9	5	14908	qm_opt_dimer	333104	7	8338286	-534.873	-534.713
C[NH2+]C	O	1	0	11	3	15670	md_dimer	938775	1	23392296	-211.933	-211.84
C[NH2+]C	[Cl-]	1	-1	11	1	15673	qm_opt_dimer	43814	3	993991	-595.914	-595.743
COP(=O)(OC)[O-]	O	-1	0	13	3	15427	md_dimer	1971582	3	49262145	-798.626	-798.318
Fc1ccc(cc1)F	[Cl-]	0	-1	12	1	15851	qm_opt_dimer	518562	12	12885488	-890.916	-890.602
CNC(=[NH2+])N	Cc1c[nH]cn1	1	0	13	12	15142	qm_opt_dimer	1316313	-7	34658919	-510.475	-510.254
CC=C(C)C	CNC(=[NH2+])N	0	1	15	13	14071	qm_opt_dimer	832068	-7	20340103	-441.456	-441.269
[O-]C(=O)C	c1ncc[nH]1	-1	0	7	9	16206	qm_opt_dimer	324720	-4	8080558	-454.669	-454.464
O	[O-]C(=O)C	0	-1	3	7	12393	md_dimer	36936	3	820612	-304.925	-304.784
CC	CNC(=[NH2+])N	0	1	8	13	14972	qm_opt_dimer	653576	-7	16181252	-324.797	-324.659
[Cl-]	[Ne]	-1	0	1	1	16121	qm_opt_dimer	799315	10	19644043	-589.179	-589.005
Clc1ccc(cc1)Cl	c1[nH]cc[nH+]1	0	1	12	10	15800	qm_opt_dimer	918100	11	22845695	-1377.89	-1377.46
COC=O	[Cl-]	0	-1	8	1	15272	qm_opt_dimer	219449	-6	5425819	-689.276	-689.062
C[NH3+]	[O-]C=O	1	-1	8	4	15719	qm_opt_dimer	899992	-4	22359987	-285.529	-285.403
CSSC	Cc1c[nH]c[nH+]1	0	1	10	13	15568	qm_opt_dimer	419318	-4	10531510	-1142.01	-1141.66
CCN(C)C	[O-]C(=O)C	0	-1	16	7	14505	qm_opt_dimer	613921	-5	15248334	-442.193	-442.002
CCC	CNC(=[NH2+])N	0	1	11	13	14435	qm_opt_dimer	827265	-5	20234532	-364.11	-363.955
C1CCCS1	CNC(=[NH2+])N	0	1	13	13	13031	qm_opt_dimer	614837	0	15281211	-800.409	-800.14
NC(=[NH2+])N	[O-]C(=O)C	1	-1	10	7	15909	qm_opt_dimer	641861	-4	15830825	-434.353	-434.161
[Cl-]	c1ccccc1	-1	0	1	12	16126	qm_opt_dimer	8619	-8	223407	-692.399	-692.179
CCO	COP(=O)(OC)[O-]	0	-1	9	13	14687	qm_opt_dimer	630455	0	15553791	-877.22	-876.881
CC(=O)N	[O-]C(=O)C	0	-1	9	7	13786	qm_opt_dimer	857759	-6	21127412	-437.652	-437.455
CNC(=[NH2+])N	S1CSCSC1	1	0	13	12	15166	qm_opt_dimer	7641	8	205305	-1557.45	-1557
CC(Br)Br	[Cl-]	0	-1	8	1	13934	qm_opt_dimer	252673	0	6175067	-5687.15	-5686.47
CSC	C[N+](C)(C)C	0	1	9	17	15499	qm_opt_dimer	651099	15	16122297	-692.055	-691.83
OCCCO	[Cl-]	0	-1	13	1	15988	qm_opt_dimer	77298	-4	1813617	-729.787	-729.554
NC(=[NH2+])N	c1ncc[nH]1	1	0	10	9	15911	qm_opt_dimer	475479	-4	11767479	-431.915	-431.724
C1CCCC1	CNC(=[NH2+])N	0	1	15	13	12765	qm_opt_dimer	40103	11	892630	-441.506	-441.321
Cc1c[nH]c[nH+]1	[Ar]	1	0	13	1	15733	qm_opt_dimer	952925	10	23678545	-793.35	-793.109
CSCSC	[Cl-]	0	-1	13	1	15484	qm_opt_dimer	797241	-5	19578479	-1375.7	-1375.33
CCN	Cc1c[nH]c[nH+]1	0	1	10	13	14568	qm_opt_dimer	979145	6	24428996	-401.002	-400.828
C[NH2+]C	Oc1ccccc1	1	0	11	13	15671	qm_opt_dimer	924930	-4	23032515	-442.886	-442.689
Cc1cnc[nH]1	[Cl-]	0	-1	12	1	15766	qm_opt_dimer	289521	-6	7055205	-725.71	-725.477
OCCO	[Cl-]	0	-1	10	1	15997	qm_opt_dimer	2162946	7	54151841	-690.491	-690.274
C[NH+](C)C	c1ccccc1	1	0	14	12	15667	qm_opt_dimer	810465	8	19841709	-406.973	-406.793
CNC(=[NH2+])N	S1CCSCC1	1	0	13	14	15165	qm_opt_dimer	238643	-7	5890716	-1198.54	-1198.18
C	C[NH3+]	0	1	5	8	11956	qm_opt_dimer	593522	9	14763480	-136.686	-136.625
CC#CC	c1[nH]cc[nH+]1	0	1	10	10	13425	qm_opt_dimer	676788	-4	16586729	-382.46	-382.29
CCCC	C[N+](C)(C)C	0	1	14	17	14292	qm_opt_dimer	897898	0	22281046	-372.478	-372.324
CNC	[Cl-]	0	-1	10	1	15227	qm_opt_dimer	1316328	11	34659376	-595.379	-595.206
CNC(=[NH2+])N	OC1CCCCC1	1	0	13	19	15158	qm_opt_dimer	791078	0	19400254	-556.059	-555.825
NC=O	[O-]C(=O)C	0	-1	6	7	15919	qm_opt_dimer	290740	-4	7101263	-398.372	-398.192
OCCCO	[O-]C(=O)C	0	-1	13	7	15991	qm_opt_dimer	748598	0	18503195	-498.045	-497.825
CCCCC	c1[nH]cc[nH+]1	0	1	17	10	14241	qm_opt_dimer	409056	1	10187654	-424.235	-424.053
Clc1ccccc1	[Cl-]	0	-1	12	1	15806	qm_opt_dimer	58289	0	1369201	-1152.03	-1151.69
O	[NH4+]	0	1	3	5	12389	md_dimer	802417	0	19702002	-133.333	-133.27
CCN	[O-]C=O	0	-1	10	4	14615	qm_opt_dimer	2162359	10	54135306	-324.32	-324.174
OCCCCO	c1[nH]cc[nH+]1	0	1	16	10	15983	qm_opt_dimer	644124	-6	15884301	-535.337	-535.107
CC=C	[Cl-]	0	-1	9	1	14120	qm_opt_dimer	2162248	-6	54132124	-578.106	-577.94
COC(=O)C	C[NH3+]	0	1	11	8	15255	qm_opt_dimer	92157	0	2254680	-364.551	-364.392
CNC(=[NH2+])N	COC(=O)C	1	0	13	11	15126	qm_opt_dimer	142928	-4	3752346	-513.369	-513.146
C1CCSCS1	C[NH3+]	0	1	14	8	13110	qm_opt_dimer	910049	-4	22644050	-1049.75	-1049.45
CC(Cl)Cl	C[NH3+]	0	1	8	8	13993	qm_opt_dimer	173800	-5	4440338	-1095.15	-1094.86
COCOC	[O-]C(=O)C	0	-1	13	7	15305	qm_opt_dimer	2162819	10	54148156	-497.987	-497.767
C1CCCO1	[Cl-]	0	-1	13	1	12988	qm_opt_dimer	51674	15	1189554	-692.642	-692.429
CCN	[F-]	0	-1	10	1	14603	qm_opt_dimer	2162346	-6	54134937	-234.956	-234.852
FCCF	[O-]C(=O)C	0	-1	8	7	15834	qm_opt_dimer	336687	-6	8412774	-506.753	-506.526
O	[F-]	0	-1	3	1	12381	md_dimer	2186282	-4	54691408	-176.307	-176.224
COP(=O)(OC)[O-]	O	-1	0	13	3	15427	qm_opt_dimer	121300	8	3063525	-798.631	-798.322
O	[O-]C(=O)C	0	-1	3	7	12393	md_dimer	37192	1	826123	-304.931	-304.791
CC(=O)O	[Cl-]	0	-1	8	1	13898	qm_opt_dimer	97218	0	2426049	-689.345	-689.127
C[NH+](C)C	[Ar]	1	0	14	1	15664	qm_opt_dimer	162079	9	4168354	-702.289	-702.091
O	[F-]	0	-1	3	1	12381	md_dimer	2188369	0	54750129	-176.306	-176.223
CC	c1[nH]cc[nH+]1	0	1	8	10	14983	qm_opt_dimer	485800	1	12057297	-306.333	-306.198
O	[O-]C(=O)C	0	-1	3	7	12393	md_dimer	37177	-1	825760	-304.927	-304.787
C=C	CC[NH3+]	0	1	6	11	13266	qm_opt_dimer	531759	0	13265860	-214.063	-213.97
CNC=O	C[NH3+]	0	1	9	8	15192	qm_opt_dimer	643531	-5	15861850	-305.345	-305.214
O	[F-]	0	-1	3	1	12381	md_dimer	2186499	0	54697268	-176.3	-176.217
CSSC	[Cl-]	0	-1	10	1	15603	qm_opt_dimer	2162873	-6	54149741	-1336.41	-1336.06
C1CCCO1	C[NH3+]	0	1	13	8	12985	qm_opt_dimer	931925	5	23219190	-328.598	-328.46
S1CCSCC1	[Cl-]	0	-1	14	1	16045	qm_opt_dimer	152839	-6	3958889	-1413.79	-1413.41
N	c1[nH]cc[nH+]1	0	1	4	10	12126	qm_opt_dimer	432815	-6	10775965	-283.063	-282.936
C1SCCS1	[O-]C(=O)C	0	-1	11	7	13216	qm_opt_dimer	149393	-5	3879457	-1142.73	-1142.37
CC(=C(C)C)C	c1[nH]cc[nH+]1	0	1	18	10	13495	qm_opt_dimer	854303	-6	21030826	-462.277	-462.078
C1CCSCS1	CNC(=[NH2+])N	0	1	14	13	13106	qm_opt_dimer	1004824	0	25089842	-1198.59	-1198.22
BrCBr	[Cl-]	0	-1	5	1	12605	qm_opt_dimer	341466	11	8533573	-5647.84	-5647.17
CCCC	Cc1c[nH]c[nH+]1	0	1	14	13	14296	qm_opt_dimer	407575	-7	10135452	-424.218	-424.038
CSCSC	c1[nH]cc[nH+]1	0	1	13	10	15488	qm_opt_dimer	55358	8	1282097	-1141.99	-1141.64
CSC	NC(=[NH2+])N	0	1	9	10	15517	qm_opt_dimer	690881	0	16971507	-683.715	-683.49
C[NH3+]	FCF	1	0	8	5	15689	qm_opt_dimer	1013528	-7	25304763	-335.132	-334.983
Fc1ccccc1	[Cl-]	0	-1	12	1	15861	qm_opt_dimer	808089	-8	19784147	-791.641	-791.376
c1[nH]cc[nH+]1	n1ccncc1	1	0	10	10	16220	qm_opt_dimer	112565	-5	2838228	-490.772	-490.55
CN	[O-]C(=O)C	0	-1	7	7	15247	qm_opt_dimer	802009	-5	19693817	-324.313	-324.168
C1CCCN1	CNC(=[NH2+])N	0	1	14	13	12931	qm_opt_dimer	1315913	0	34647494	-457.565	-457.374
[truncated: 12,652 more rows]

## Sheet: DES15k_Monomer
smiles	(r2SCAN+MBD)@HF	PBE0+MBD
BrCBr	-5187.57	-5187.02
BrCCBr	-5226.88	-5226.31
C	-40.4971	-40.4783
C#C	-77.3003	-77.2605
C#N	-93.3965	-93.3486
C1CCCC1	-196.48	-196.401
C1CCCCC1	-235.79	-235.695
C1CCCN1	-212.513	-212.426
C1CCCNC1	-251.821	-251.718
C1CCCO1	-232.383	-232.285
C1CCCOC1	-271.689	-271.576
C1CCCS1	-555.363	-555.199
C1CCCSC1	-594.666	-594.486
C1CCOCO1	-307.595	-307.464
C1CCSCS1	-953.538	-953.274
C1CCSSC1	-953.549	-953.285
C1CSSC1	-914.241	-913.991
C1OCCO1	-268.288	-268.172
C1SCCS1	-914.237	-913.987
C=C	-78.5544	-78.5183
C=O	-114.477	-114.424
CBr	-2614.03	-2613.75
CC	-79.7925	-79.7581
CC#C	-116.61	-116.555
CC#CC	-155.917	-155.847
CC#N	-132.711	-132.648
CC(=C(C)C)C	-235.762	-235.664
CC(=C)C	-157.164	-157.096
CC(=O)C	-193.103	-193.017
CC(=O)N	-209.173	-209.079
CC(=O)N(C)C	-287.75	-287.627
CC(=O)O	-229.048	-228.944
CC(Br)Br	-5226.87	-5226.31
CC(C)(C)C	-197.695	-197.612
CC(C)C	-158.393	-158.326
CC(Cl)(Cl)Cl	-1458.54	-1458.17
CC(Cl)Cl	-998.961	-998.703
CC(F)(F)F	-377.546	-377.374
CC(F)F	-278.285	-278.16
CC(O)C	-194.308	-194.223
CC=C	-117.859	-117.807
CC=C(C)C	-196.464	-196.381
CC=CC	-157.162	-157.094
CC=O	-153.79	-153.721
CCC	-119.091	-119.041
CCC#C	-155.908	-155.837
CCC#N	-172.009	-171.93
CCC(F)(F)F	-416.845	-416.657
CCC(F)F	-317.584	-317.442
CCCC	-158.39	-158.324
CCCCC	-197.689	-197.607
CCCCCC	-236.988	-236.89
CCCCl	-578.677	-578.515
CCCF	-218.329	-218.234
CCCO	-194.302	-194.217
CCCOC	-233.586	-233.486
CCCl	-539.378	-539.232
CCF	-179.031	-178.951
CCN	-135.131	-135.073
CCN(C)C	-213.71	-213.621
CCO	-155.003	-154.934
CCOCC	-233.591	-233.491
CCOP(=O)(OC)[O-]	-761.495	-761.207
CCS	-477.967	-477.832
CCSCC	-556.562	-556.396
CCSS	-876.152	-875.916
CCSSC	-915.451	-915.2
CCSSCC	-954.752	-954.485
CC[NH3+]	-135.492	-135.434
CCl	-500.076	-499.946
CF	-139.725	-139.662
CN	-95.8292	-95.7868
CN(C)C	-174.41	-174.337
CNC	-135.118	-135.06
CNC(=O)C	-248.463	-248.354
CNC(=[NH2+])N	-245.02	-244.913
CNC=O	-209.155	-209.062
CNCC	-174.42	-174.346
CO	-115.699	-115.647
COC	-154.983	-154.916
COC(=O)C	-268.33	-268.211
COC=O	-229.019	-228.917
COCC	-194.287	-194.203
COCOC	-269.49	-269.373
COP(=O)(O)O	-683.446	-683.189
COP(=O)(OC)O	-722.729	-722.457
COP(=O)(OC)OC	-762.009	-761.721
COP(=O)(OC)[O-]	-722.191	-721.919
CS	-438.667	-438.548
CSC	-477.965	-477.83
CSCC	-517.264	-517.113
CSCSC	-915.439	-915.187
CSS	-836.851	-836.631
CSSC	-876.15	-875.915
C[N+](C)(C)C	-214.082	-213.992
C[NH+](C)C	-174.783	-174.71
C[NH2+]C	-135.484	-135.427
C[NH3+]	-96.1846	-96.1429
Cc1c[nH]c[nH+]1	-265.845	-265.728
Cc1c[nH]cn1	-265.466	-265.348
Cc1ccccc1	-271.474	-271.351
Cc1cnc[nH]1	-265.465	-265.347
ClC(Cl)Cl	-1419.23	-1418.88
ClCCCl	-998.959	-998.702
ClCCl	-959.654	-959.413
Clc1ccc(cc1)Cl	-1151.34	-1151.01
Clc1ccccc1	-691.758	-691.539
FC(C(F)(F)F)(F)F	-675.271	-674.961
FC(F)F	-338.234	-338.08
FCCF	-278.264	-278.139
FCF	-238.973	-238.865
Fc1cc(F)cc(c1)F	-529.894	-529.651
Fc1ccc(cc1)F	-430.653	-430.455
Fc1ccccc1	-331.413	-331.261
ICCI	-674.219	-673.997
N	-56.5472	-56.5198
NC(=[NH2+])N	-205.726	-205.634
NC=O	-169.864	-169.787
O	-76.4222	-76.385
O1CCOCC1	-307.586	-307.455
O1COCOC1	-343.506	-343.356
O=CN(C)C	-248.446	-248.339
OC1CCCC1	-271.697	-271.583
OC1CCCCC1	-311.007	-310.877
OC=O	-189.737	-189.65
OCCCCO	-308.814	-308.681
OCCCO	-269.515	-269.397
OCCO	-230.214	-230.111
OP(=O)(O)O	-644.168	-643.926
Oc1ccccc1	-307.392	-307.251
S	-399.373	-399.27
S1CCSCC1	-953.54	-953.275
S1CSCSC1	-1312.41	-1312.06
SS	-797.55	-797.347
[Ar]	-527.504	-527.379
[Br-]	-2574.22	-2573.95
[Ca+2]	-676.865	-676.723
[Cl-]	-460.252	-460.136
[F-]	-99.8451	-99.799
[H][H]	-1.17107	-1.16878
[He]	-2.90435	-2.8951
[K+]	-599.716	-599.582
[Kr]	-2753.75	-2753.47
[Li+]	-7.28106	-7.26235
[Mg+2]	-199.214	-199.129
[NH4+]	-56.8859	-56.8594
[Na+]	-162.059	-161.986
[Ne]	-128.928	-128.869
[O-]C(=O)C	-228.482	-228.378
[O-]C=O	-189.177	-189.09
[Xe]	-329.479	-329.374
c1[nH]cc[nH+]1	-226.533	-226.432
c1ccc2c(c1)[nH]cc2	-363.715	-363.55
c1ccc[nH]1	-210.111	-210.016
c1ccccc1	-232.171	-232.064
c1cccnc1	-248.208	-248.093
c1ccncn1	-264.247	-264.127
c1ncc[nH]1	-226.161	-226.058
n1ccncc1	-264.242	-264.12
